# Supplementary material for: Pet and Stray Dogs' Contribution to Zoonotic Transmission Pathways: A Bibliometric Review
Source: Transbound Emerg Dis. 2025 Aug 25;2025:5522451. doi: 10.1155/tbed/5522451 (PMC12401604; doi:10.1155/tbed/5522451)
Supplement: Supporting Information 1 — Table S1: List of zoonotic pathogens. [file 5522451.f1.xlsx]

## Sheet: Table_1
Table S1: List of zoonotic pathogens
	Pathogen	WoS_query	Taxo_group	Health_Impact	Exposure_source	Pathway	Total	Pigs	Dogs	Pet	Stray	Dog's_part	Pig's_part	Dog.Pig_partition	Dog's_partition	Environnemental/Wild_reservoir	Human/Domestic_reservoir	Geographical_Context	Dog_competency	Zoonotic_source_potential	Main_role_in_transmision	Source_1	Source_2	Source_3
1	Helicobacter spp (canis, salomonis, cynogastricus, bizzozeronii)	Helicobacter AND (canis OR salomonis OR cynogastricus OR bizzozeronii)	Bacteria	Low	Animals	Close_contact	348	1	307	27	49	0.882184	0.00287356	2.18752	0.251812	Wild canids, other mammals	Dogs, cats	Worldwide, associated with gastrointestinal issues in dogs and humans	COMPETENT	Primary source	Reservoir	10.3389/fmicb.2021.814944	10.1089/vbz.2016.1994	10.1186/s13567-022-01059-4	§
2	Capnocytophaga cynodegmi	Capnocytophaga_cynodegmi	Bacteria	Moderate	Animals	Bites_inoculation	35	0	29	6	0	0.828571	0	1.47712	-0.845098		Dogs	Worldwide, particularly associated with dog bites	COMPETENT	Primary source	Reservoir	10.1128/JCM.39.5.2028-2029.2001	10.1007/s10096-022-04402-x	10.1186/s13028-024-00751-z	§
3	Trichuris vulpis	Trichuris_vulpis	Nematoda	Low	Environment	Unsanitary_conditions	382	10	316	65	58	0.827225	0.026178	1.45967	-0.0486919	Wild canids	Dogs	Worldwide, particularly in regions with high populations of dogs; primarily affects the large intestine of canines	COMPETENT	Primary source	Maintenance	10.3390/vetsci11070306	10.1186/1756-3305-4-32	10.2478/abm-2010-0006	§
4	Ehrlichia canis	Ehrlichia_canis	Rickettsial	Moderate	Vectors	Ectoparasit_vector_borne	1731	10	1426	153	117	0.823801	0.00577701	2.11303	-0.115639	Wild canids	Dogs	Worldwide, particularly in tropical and subtropical regions	COMPETENT	Primary source	Reservoir	10.3390/vetsci10010021	PMID: 27308282	10.5829/idosi.gv.2020.71.79	§
5	Onchocerca lupi	Onchocerca_lupi	Nematoda	Low	Vectors	Flying_vector_borne	93	0	75	10	4	0.806452	0	1.88081	-0.342423	Wild canids	Dogs	Europe, North America, and parts of Asia, associated with ocular infections in dogs and occasionally humans	COMPETENT	Primary source	Maintenance	10.4269/ajtmh.2011.10-0465	10.1093/cid/civ983	10.3201/eid2612.190136	§
6	Capnocytophaga canimorsus	Capnocytophaga_canimorsus	Bacteria	Moderate	Animals	Bites_inoculation	351	1	251	33	1	0.7151	0.002849	2.10037	-1.23045		Dogs, cats	Worldwide, particularly associated with dog bites	COMPETENT	Primary source	Reservoir	10.1016/j.revmed.2018.03.384	10.1007/BF00144007	10.1016/j.micinf.2009.02.005	§
7	Staphylococcus pseudintermedius MR	Staphylococcus_pseudintermedius	Bacteria	Moderate	Animals	Bites_inoculation	259	14	185	96	5	0.714286	0.0540541	1.09342	-1.20862		Dogs, cats	Worldwide, commonly associated with dogs and can cause infections in humans, particularly in immunocompromised individuals	COMPETENT	Primary source	Reservoir	10.3390/antibiotics12081266	10.1016/j.jiph.2023.10.041	10.1016/j.rvsc.2024.105305	§
8	Brucella canis	Brucella_canis	Bacteria	Moderate	Animals	Close_contact	941	21	668	81	42	0.709883	0.0223167	1.483	-0.280345		Dogs	Worldwide, especially in regions with close contact with dogs	COMPETENT	Primary source	Reservoir	10.3201/eid2408.171171	10.1080/22221751.2023.2249126	10.3389/fvets.2021.594291	§
9	Dipylidium caninum	Dipylidium_caninum	Cestoda	Low	Vectors	Accidental_ingestion	470	7	333	48	100	0.708511	0.0148936	1.62066	0.314125	Fleas, lice	Dogs, cats	Worldwide, particularly in areas with high flea populations and close human-pet interaction	COMPETENT	Primary source	Reservoir	10.3347/kjp.2017.55.1.61	10.1186/s13071-022-05243-5	www.cdc.gov/dpdx/dipylidium/index.html	§
10	Uncinaria stenocephala	Uncinaria_stenocephala	Nematoda	Moderate	Environment	Soil_transmitted	235	1	161	25	14	0.685106	0.00425532	1.90849	-0.238882	Wild carnivores	Dogs, cats	Worldwide, particularly in temperate regions, primarily affecting dogs in cooler climates	COMPETENT	Primary source	Maintenance	10.14202/vetworld.2021.265-269	10.1186/s44149-024-00117-y	www.cdc.gov/dpdx/zoonotichookworm/index.html	§
11	Bartonella vinsonii berkhoffii	Bartonella_berkhoffii	Bacteria	Low	Vectors	Bites_inoculation	254	1	171	17	16	0.673228	0.00393701	1.9345	-0.0248236	Wild canids	Domestic dogs	North America, especially in rural areas	COMPETENT	Primary source	Maintenance	10.1186/1756-3305-3-29	10.1017/S0950268818001127	10.1016/S0001-4079(19)33559-9	§
12	Corynebacterium auriscanis	Corynebacterium_auriscanis	Bacteria	Low	Animals	Close_contact	12	2	8	0	0	0.666667	0.166667	0.477121	0	Soil	Dogs, cats	Global, common in tropical areas	COMPETENT	Primary source	Reservoir	10.1099/jmm.0.47780-0	10.5326/JAAHA-MS-6243	10.1099/ijs.0.019927-0	§
13	Anaplasma platys	Anaplasma_platys	Rickettsial	Low	Vectors	Ectoparasit_vector_borne	729	7	485	57	70	0.665295	0.00960219	1.78355	0.0878304	Wild canids	Dogs	Worldwide, particularly in warm and humid climates	COMPETENT	Primary source	Maintenance	10.1016/j.anicom.2021.10.001	10.1292/jvms.17-0224	10.4269/ajtmh.14-0372	§
14	Dirofilaria repens	Dirofilaria_repens	Nematoda	Moderate	Vectors	Flying_vector_borne	601	0	378	65	29	0.628952	0	2.57864	-0.342423	Mosquitoes, wild canids	Dogs	Europe, Asia, and Africa, associated with subcutaneous infections in dogs and occasionally humans	COMPETENT	Primary source	Maintenance	10.1186/s13071-018-3205-x	10.1016/j.actatropica.2021.106083	10.1186/s13071-019-3406-y	§
15	Dirofilaria immitis	Dirofilaria_immitis	Nematoda	Moderate	Vectors	Flying_vector_borne	2914	21	1813	201	113	0.622169	0.00720659	1.91621	-0.248447	Mosquitoes, wild canids	Dogs	Worldwide, particularly in tropical and subtropical regions, known as the cause of heartworm disease in dogs	COMPETENT	Primary source	Maintenance	10.1017/S0950268819001687	10.1016/j.actatropica.2021.106083	10.1186/1756-3305-6-60	§
16	Thelazia callipaeda	Thelazia_callipaeda	Nematoda	Low	Vectors	Flying_vector_borne	201	1	122	22	2	0.606965	0.00497512	1.78888	-0.884607	Wild mammals	Dogs	Europe and Asia, associated with eye infections in dogs, cats, and occasionally humans	COMPETENT	Primary source	Reservoir	10.1051/parasite/2020048	10.1016/j.vetpar.2007.08.005	www.cdc.gov/dpdx/thelaziasis/index.html	§
17	Dioctophyme renale	Dioctophyme_renale	Nematoda	Low	Food	Fish_consumption	95	0	57	2	7	0.6	0	1.76343	0.425969	Freshwater fish, wild mammals	Dogs	Worldwide, especially in areas with freshwater bodies; cases reported in North America and Asia	COMPETENT	Secondary source	Maintenance	10.1007/978-3-030-63908-2_10	10.1590/S1984-29612024067.	10.1051/parasite/2019023	§
18	Pasteurella canis	Pasteurella_canis	Bacteria	Low	Animals	Bites_inoculation	81	3	48	8	0	0.592593	0.037037	1.08814	-0.954243	Cats, other animals	Dogs, cats	Global, common in urban settings	COMPETENT	Primary source	Reservoir	10.3343/alm.2016.36.6.617	10.1016/j.pbj.2017.01.005	10.37201/req/035.2023	§
19	Ancylostoma braziliense	Ancylostoma_braziliense	Nematoda	Moderate	Environment	Soil_transmitted	144	1	84	6	13	0.583333	0.00694444	1.62839	0.30103	Wild carnivores	Dogs, cats	Worldwide, particularly in tropical and subtropical regions; associated with cutaneous larva migrans	COMPETENT	Primary source	Maintenance	10.1016/j.ijpara.2021.10.005	10.5694/j.1326-5377.2003.tb05222.x	www.cdc.gov/dpdx/zoonotichookworm/index.html	§
20	Cryptosporidium canis	Cryptosporidium_canis	Protozoa	Moderate	Environment	Unsanitary_conditions	141	16	82	48	20	0.58156	0.113475	0.688629	-0.367977	Wild canids	Dogs	Worldwide, particularly in areas with high populations of domestic animals	COMPETENT	Primary source	Reservoir	10.1016/j.vetpar.2020.109093	PMID: 17442794	10.3390/pathogens12121393	§
21	Toxocara malaysiensis	Toxocara_malaysiensis	Nematoda	Moderate	Environment	Unsanitary_conditions	21	0	12	2	3	0.571429	0	1.11394	0.124939	Wild felids, rodents	Cats	Southeast Asia	COMPETENT	Occasional source	Accidental	10.1016/j.meegid.2015.11.009	10.31817/vjas.2023.6.4.02		§
22	Streptococcus canis	Streptococcus_canis	Bacteria	Low	Animals	Bites_inoculation	234	2	129	22	0	0.551282	0.00854701	1.63682	-1.36173	Wild canids	Dogs, cats	Worldwide, associated with infections in dogs and occasionally in humans	COMPETENT	Primary source	Reservoir	10.1016/j.vetmic.2022.109524	10.1177/0300985809359601	10.1099/mgen.0.000974	§
23	Ehrlichia ewingii	Ehrlichia_ewingii	Rickettsial	Moderate	Vectors	Ectoparasit_vector_borne	241	2	132	11	3	0.547718	0.00829875	1.64673	-0.477121	Wild canids, deer	Dogs	North America, particularly in southeastern regions	COMPETENT	Primary source	Maintenance	10.3390/vetsci10010021	PMID: 27308282	10.1128/jcm.36.9.2645-2651.1998	§
24	Ancylostoma caninum	Ancylostoma_caninum	Nematoda	Moderate	Environment	Soil_transmitted	1102	16	560	68	60	0.508167	0.0145191	1.51851	-0.0535193	Wild canids	Dogs	Worldwide, particularly in tropical and subtropical regions; associated with cutaneous larva migrans and eosinophilic enteritis	COMPETENT	Primary source	Reservoir	10.1186/s44149-024-00117-y	PMID: 37008647	10.1186/s13071-018-2621-2	§
25	Toxocara cati	Toxocara_cati	Nematoda	High	Environment	Unsanitary_conditions	603	20	296	56	77	0.490879	0.0331675	1.15054	0.13622	Wild felids	Cats	Worldwide, particularly in regions with high populations of cats and poor sanitation	COMPETENT	Occasional source	Accidental	10.3109/10408419709115138	10.3390/parasitologia2020009	www.cdc.gov/dpdx/toxocariasis/index.html	§
26	Eucoleus aerophilus (ex Capillaria aerophila)	Eucoleus_aerophilus OR Capillaria_aerophila	Nematoda	Low	Environment	Unsanitary_conditions	197	1	95	29	10	0.482234	0.00507614	1.68124	-0.435729	Wild mammals	Dogs, cats	Worldwide, particularly in temperate regions; affects respiratory tract of dogs, cats, and wild carnivores	COMPETENT	Primary source	Maintenance	10.1186/s13071-023-05830-0	10.1038/s41598-024-75483-1	10.1016/j.rvsc.2009.02.006	§
27	Bartonella rochalimae	Bartonella_rochalimae	Bacteria	Low	Vectors	Bites_inoculation	90	2	41	10	3	0.455556	0.0222222	1.14613	-0.439333	Rodents, wild carnivores		Worldwide, limited reports	COMPETENT	Secondary source	Maintenance	10.1111/jvim.15793	10.3201/eid1507.081570	10.1051/vetres/2009010	§
28	Toxocara canis	Toxocara_canis	Nematoda	High	Environment	Unsanitary_conditions	2257	98	954	168	132	0.422685	0.0434205	0.984368	-0.104035	Wild canids	Dogs	Worldwide, particularly in regions with high populations of dogs and poor sanitation	COMPETENT	Primary source	Reservoir	10.1016/j.ijpara.2013.07.004	10.1016/j.parepi.2021.e00232	www.cdc.gov/dpdx/toxocariasis/index.html	§
29	Chlamydia felis	Chlamydia_felis	Bacteria	Low	Animals	Close_contact	613	16	247	49	21	0.402936	0.0261011	1.164	-0.356547		Cats	Worldwide, particularly in regions with high populations of domestic cats	COMPETENT OR NOT	Potential source	Accidental	10.3390/pathogens13090771	10.1186/1746-6148-9-104	10.1093/femspd/ftae030	§
30	Heterobilharzia americana	Heterobilharzia_americana	Trematoda	Moderate	Environment	Soil_transmitted	105	10	40	0	0	0.380952	0.0952381	0.571391	0	Freshwater snails	Dogs	North America, particularly in the southeastern United States, associated with dogs and wildlife	COMPETENT	Primary source	Maintenance	10.1111/jvim.16127	10.3390/pathogens13030245	10.2307/3275069	§
31	Leishmania donovani infantum	Leishmania AND infantum	Protozoa	Priority	Vectors	Flying_vector_borne	6196	24	2355	189	106	0.380084	0.00387347	1.97424	-0.24937	Wild canids, rodents	Dogs	Worldwide, particularly in tropical and subtropical regions, including South Asia, Africa, and South America	COMPETENT	Primary source	Maintenance	10.3390/vetsci9080387	10.1016/S1773-035X(15)30314-2	10.1007/s00436-022-07681-7	§
32	Leptospira interrogans serovar Canicola	Leptospira AND Canicola	Bacteria	High	Environment	Close_contact	654	58	237	21	28	0.362385	0.088685	0.605725	0.119975	Wild mammals (e.g., rodents)	Dogs	Worldwide, particularly in areas with poor sanitation and close human-animal interaction	COMPETENT	Primary source	Reservoir	10.15585/mmwr.mm7327a1	10.1503/cmaj.071097	10.18633/biotecnia.v23i3.1442	§
33	Echinococcus oligarthrus, shiquicus	Echinococcus AND (oligarthrus OR shiquicus)	Cestoda	Moderate	Food	Animal_product	97	2	34	0	2	0.350515	0.0206186	1.06695	0.477121	Wild carnivores		Central and South America (E. oligarthrus), Qinghai-Tibet Plateau (E. shiquicus)	COMPETENT	Occasional source	Accidental	10.1016/j.actatropica.2013.02.019	0.1016/j.ijid.2008.03.037	10.1128/CMR.00050-07	§
34	Rickettsia felis	Rickettsia_felis	Rickettsial	Moderate	Vectors	Ectoparasit_vector_borne	685	6	234	41	17	0.341606	0.00875912	1.52597	-0.367977	Wild mammals (e.g., opossums), fleas	Cats, dogs	Worldwide, particularly in areas with high flea populations, including both urban and rural areas	COMPETENT	Secondary source	Accidental	10.1038/s41598-020-61122-y	10.1016/j.cimid.2022.101926	10.1071/MA25008	§
35	Dracunculus medinensis	Dracunculus_medinensis	Nematoda	High	Environment	Waterborne	138	1	46	0	1	0.333333	0.00724638	1.37107	0.30103	Aquatic environments (copepods)		Africa, particularly in countries like Chad, Ethiopia, Mali, and South Sudan	COMPETENT	Secondary source	Accidental	10.1016/j.cub.2022.01.005	10.1371/journal.pntd.0008620	10.1038/s41598-020-58191-4	§
36	Ancylostoma ceylanicum	Ancylostoma_ceylanicum	Nematoda	Moderate	Environment	Soil_transmitted	421	6	136	23	20	0.32304	0.0142518	1.29162	-0.0579919	Wild canids	Dogs	Southeast Asia, particularly in areas with high populations of dogs and poor sanitation	COMPETENT	Primary source	Maintenance	10.1186/s44149-024-00117-y	10.3201/eid2809.220248	10.1371/journal.pntd.0001522	§
37	Staphylococcus intermedius MR	Staphylococcus_intermedius	Bacteria	High	Animals	Close_contact	1206	60	385	62	1	0.319237	0.0497512	0.801257	-1.49831				COMPETENT	Primary source	Maintenance	10.1016/j.ijid.2010.02.2249	10.1016/s0196-0644(89)80582-7	10.1099/jmmcr.0.000066	§
38	Taenia serialis	Taenia_serialis	Cestoda	Low	Food	Animal_product	63	1	20	0	0	0.31746	0.015873	1.02119	0	Wild herbivores, canids	Dogs, rabbits	Worldwide, particularly in regions with high populations of wild canids and close contact with domestic dogs	COMPETENT	Primary source	Maintenance	10.1099/jmmcr.0.000066	10.1038/laban1011-302	www.cdc.gov/dpdx/coenurosis/index.html	§
39	Neospora caninum	Neospora_caninum	Protozoa	Low	Food	Animal_product	3680	132	1145	43	66	0.311141	0.0358696	0.935333	0.182622		Dogs		COMPETENT	Primary source	Maintenance	10.3201/eid0502.990215	10.21897/rmvz.1139	10.34172/ajcmi.2021.21	§
40	Campylobacter upsaliensis	Campylobacter_upsaliensis	Bacteria	Moderate	Food	Animal_product	260	7	80	37	4	0.307692	0.0269231	1.0054	-0.880814				COMPETENT	Primary source	Maintenance	10.1590/S0037-86822004000100021	10.1080/00480169.2018.1475268	10.4102/ojvr.v86i1.1673	§
41	Echinococcus vogeli	Echinococcus_vogeli	Cestoda	Moderate	Food	Animal_product	88	4	27	1	0	0.306818	0.0454545	0.748188	-0.30103	Wild rodents	Dogs	Central and South America, particularly in forested regions where hunting and close contact with wild animals occur	COMPETENT	Secondary source	Maintenance	10.1179/2046905515Y.0000000054	10.1186/s13071-016-1952-0	www.cdc.gov/dpdx/echinococcosis/index.html	§
42	Taenia multiceps	Taenia_multiceps	Cestoda	Moderate	Food	Animal_product	215	4	65	6	7	0.302326	0.0186047	1.12057	0.0579919	Wild herbivores, canids	Sheep, dogs	Worldwide, particularly in regions with sheep farming; common in Africa, Asia, and parts of Europe	COMPETENT	Primary source	Reservoir	10.1186/s13071-022-05210-0	10.1186/s13071-024-06430-2	www.cdc.gov/dpdx/coenurosis/index.html	§
43	Linguatula serrata	Linguatula_serrata	Nematoda	Moderate	Food	Animal_product	157	2	45	5	6	0.286624	0.0127389	1.18564	0.0669468	Wild ungulates	Humans, domestic animals	Global, more common in rural areas	COMPETENT	Primary source	Maintenance	10.5455/OVJ.2023.v13.i8.12	10.17221/4275-VETMED	10.1016/j.vprsr.2019.100273	§
44	Taenia brauni, glomeratus	Taenia_brauni OR Taenia_glomeratus	Cestoda	Low	Food	Animal_product	4	1	1	0	0	0.25	0.25	0	0	Wild carnivore		Africa, particularly in regions with close human-animal interactions	COMPETENT	Secondary source	Accidental	10.1016/j.ijppaw.2019.03.013	10.1007/S00436-020-06793-2	10.1002/9781683670438.mcm0149	§
45	Thelazia californiensis	Thelazia_californiensis	Nematoda	Low	Vectors	Flying_vector_borne	20	0	5	0	0	0.25	0	0.778151	0	Wild mammals	Dogs	North America, particularly in the western United States	COMPETENT	Primary source	Maintenance	10.1016/j.ajoc.2023.101813	10.1016/j.vprsr.2021.100553	10.1016/j.ajoc.2023.101813	§
46	Anaplasma phagocytophilum	Anaplasma_phagocytophilum	Rickettsial	Moderate	Vectors	Ectoparasit_vector_borne	3272	12	773	26	39	0.236247	0.00366748	1.7748	0.170696	Wild rodents, deer	Dogs, cattle, sheep	Northern Hemisphere, particularly in temperate regions, including North America and Europe	COMPETENT	Secondary source	Maintenance	10.1051/npvcafe/79014	10.3390/pathogens12030470	10.1002/vetr.12	§
47	Rickettsia rickettsii	Rickettsia_rickettsii	Rickettsial	High	Vectors	Ectoparasit_vector_borne	1092	112	257	12	3	0.235348	0.102564	0.358541	-0.511883	Wild rodents, wild mammals	Dogs	Americas, particularly in the United States, Canada, Mexico, Brazil, and Colombia	COMPETENT	Secondary source	Maintenance	10.1590/S1984-29612020012	10.3201/eid2907.230333	10.1016/j.ttbdis.2021.101824	§
48	Leptospira interrogans serovar Icterohaemorrhagiae	Leptospira AND Icterohaemorrhagiae	Bacteria	Priority	Environment	Waterborne	881	112	206	16	22	0.233825	0.127128	0.262892	0.131279	Wild rodents		Worldwide, particularly in tropical and subtropical regions	COMPETENT	Secondary source	Accidental	10.3390/vetsci10080508	10.1007/s00580-019-02998-9	10.1016/S0399-077X(82)80032-2	§
49	Nanophyetus spp (salmincola)	Nanophyetus	Trematoda	Moderate	Food	Fish_consumption	77	0	18	1	2	0.233766	0	1.27875	0.176091	Freshwater fish, aquatic environments		North America, particularly in the Pacific Northwest, associated with consumption of salmon	COMPETENT	Primary source	Maintenance	10.1016/j.vetpar.2016.10.003	10.1093/infdis/160.5.896	10.29374/2527-2179.bjvm004822	§
50	Angiostrongylus spp	Angiostrongylus	Nematoda	Moderate	Food	Accidental_ingestion	1781	26	404	28	7	0.226839	0.0145985	1.17609	-0.559308	Wild rodents			COMPETENT OR NOT	Potential source	Accidental	10.2147/VMRR.S53641	10.3389/fvets.2023.1146713		§
51	Ehrlichia chaffeensis	Ehrlichia_chaffeensis	Rickettsial	Moderate	Vectors	Ectoparasit_vector_borne	1002	6	226	8	6	0.225549	0.00598802	1.51093	-0.109144	Wild deer, small mammals	Dogs	North America, particularly in southeastern and south-central regions	COMPETENT	Secondary source	Maintenance	10.1128/jcm.36.9.2645-2651.1998	10.1128/CMR.16.1.37-64.2003	10.2460/ajvr.1992.53.08.1322	§
52	Mesocestoides spp (lineatus, variabilis, canislagopodis, literatus)	Mesocestoides	Cestoda	Low	Food	Animal_product	636	10	140	13	16	0.220126	0.0157233	1.10783	0.0843209	Wild carnivores, birds, reptiles	Dogs, cats	Worldwide, particularly in regions with high populations of carnivorous animals	COMPETENT	Primary source	Maintenance	10.1016/j.vetpar.2021.109537	10.1007/s00436-021-07107-w	www.cdc.gov/dpdx/mesocestoidiasis/index.html	§
53	Echinococcus granulosus (sl)	Echinococcus_granulosus	Cestoda	Priority	Food	Animal_product	4597	214	987	81	136	0.214705	0.0465521	0.662318	0.222907	Wild canids, ungulates	Dogs, livestock	Worldwide, particularly in regions with livestock farming and close human-animal interaction, such as South America, Africa, and Central Asia	COMPETENT	Secondary source	Reservoir	10.12659/AJCR.940647	10.1016/j.rinp.2023.106697	10.1371/journal.pntd.0001462	§
54	Sarcocystis spp (cruzi miescheriana, nesbitti, tenella, levinei, latrans, cameli)	Sarcocystis NOT suihominis NOT hominis	Protozoa	Low	Food	Animal_product	460	129	93	3	1	0.202174	0.280435	-0.140815	-0.30103	Various wild herbivores	Various livestock	Worldwide, with species-specific distributions in regions with livestock farming	COMPETENT OR NOT	Potential source	Accidental	10.1186/s12917-023-03841-8	10.1111/jeu.12182	10.15547/bjvm.2019-0129	§
55	Leishmania donovani chagasi	Leishmania AND chagasi	Protozoa	Priority	Vectors	Flying_vector_borne	509	0	96	1	2	0.188605	0	1.98677	0.176091	Wild canids, rodents	Dogs	Worldwide, particularly in tropical and subtropical regions, including South Asia, Africa, and South America	COMPETENT	Secondary source	Maintenance	10.1016/j.vetpar.2013.03.017	10.1590/S1413-86702004000600008	10.1590/S1678-9946202365024	§
56	Heterophyes spp (nocens, katsuradai, heterophyes, dispar)	Heterophyes	Trematoda	Moderate	Food	Fish_consumption	75	3	14	1	5	0.186667	0.04	0.574031	0.477121	Aquatic environments, fish	Humans, dogs, cats	Asia, particularly in regions with consumption of undercooked fish	COMPETENT	Primary source	Maintenance	10.1016/j.fawpar.2017.09.001	PMID: 14244817	www.cdc.gov/dpdx/heterophyiasis/index.html	§
57	Dirofilaria spp (tenuis, ursi, striata)	Dirofilaria NOT repens NOT immitis	Nematoda	Low	Vectors	Ectoparasit_vector_borne	49	0	9	0	0	0.183673	0	1	0	Wild mammals (e.g., bears)		North America, particularly in regions with high mosquito populations	COMPETENT OR NOT	Potential source	Accidental	10.1016/j.pt.2023.12.007	10.1128/JCM.01590-12		§
58	Malassezia spp (pachydermatis)	Malassezia	Fungi	Low	Animals	Close_contact	2663	85	480	29	6	0.180248	0.0319189	0.747647	-0.632023	Animal skin	Human skin, dogs and cats	Worldwide, particularly in domestic animals (dogs and cats), can occasionally cause infections in humans	COMPETENT	Secondary source	Maintenance	10.3201/eid1101.040882	10.1016/j.tvjl.2024.106084	10.3390/jof8070708	§
59	Microsporum persicolor	Microsporum_persicolor	Fungi	Low	Animals	Close_contact	45	4	8	0	0	0.177778	0.0888889	0.255273	0	Soil, wild animals	Rodents, dogs	Europe and parts of Asia, often associated with rural environments	COMPETENT	Secondary source	Accidental	10.1111/myc.12341	PMID: 21731090	10.1046/j.1365-3164.1999.00115.x	§
60	Leptospira interrogans serovar Copenhageni	Leptospira AND Copenhageni	Bacteria	Priority	Environment	Waterborne	411	51	71	4	8	0.172749	0.124088	0.141329	0.255273	Wild rodents		Worldwide, particularly in tropical and subtropical regions	COMPETENT	Secondary source	Accidental	10.3390/tropicalmed8090435	10.1099/jmmcr.0.005120	10.1016/j.heliyon.2024.e41531	§
61	Bartonella henselae	Bartonella_henselae	Bacteria	Moderate	Vectors	Bites_inoculation	1906	12	328	49	32	0.172088	0.00629591	1.40325	-0.180456	Wild felids	Domestic cats	Worldwide, especially in temperate regions	COMPETENT	Secondary source	Accidental	10.1186/s13071-018-3152-6	PMID: 12454170	10.1016/S0140-6736(05)61455-9	§
62	Strongyloides fuelleborni	Strongyloides_fuelleborni	Nematoda	Moderate	Animals	Soil_transmitted	64	5	11	0	0	0.171875	0.078125	0.30103	0	Soil, wild primates	Humans	Africa and Southeast Asia	NOT COMPETENT	Not a source	Dead-end	10.1016/j.clinpr.2020.100031	10.1371/journal.pntd.0007241	10.1017/S0022149X1900107X	§
63	Babesia venatorum	Babesia_venatorum	Protozoa	Moderate	Vectors	Ectoparasit_vector_borne	136	0	22	3	0	0.161765	0	1.36173	-0.60206	Wild deer, ticks		Europe and Asia, particularly in areas with high wildlife populations	NOT INFECTED	Not a source	Not infected	10.1186/s12917-020-2263-4	10.1111/mve.12257	10.3389/fvets.2024.1373178	§
64	Hydatigera taeniaeformis	Hydatigera_taeniaeformis	Cestoda	Low	Food	Animal_product	89	0	14	2	2	0.157303	0	1.17609	0	Wild rodents	Cats	Worldwide	COMPETENT	Occasional source	Accidental	10.1007/s00436-020-06793-2			§
65	Spirometra spp (mansonoides, proliferum, erinaceieuropaei, mansoni, ranarum)	Spirometra	Cestoda	Moderate	Food	Fish_consumption	542	13	85	13	14	0.156827	0.0239852	0.78837	0.0299632	Amphibians, reptiles, wild mammals	Cats, dogs	Worldwide, particularly in tropical and subtropical regions, and associated with ingestion of contaminated water or intermediate hosts	COMPETENT	Secondary source	Accidental	10.1016/j.ijppaw.2024.100947	10.1002/vms3.932	10.1186/s13071-023-05670-y	§
66	Dibothriocephalus spp (nihonkaiense, dendriticum, dalliae, alascensis), Adenocephalus pacificus	Dibothriocephalus NOT latus NOT latum	Cestoda	Moderate	Food	Fish_consumption	66	0	10	1	0	0.151515	0	1.04139	-0.30103	Freshwater and marine fish, aquatic environments		Asia, particularly Japan, Korea, and other regions where raw fish is consumed	COMPETENT	Occasional source	Accidental	10.3389/fvets.2023.1235182	10.3201/eid2511.190792	www.cdc.gov/dpdx/diphyllobothriasis/index.html	§
67	Pseudamphistomum spp (truncatum, aethiopicum)	Pseudamphistomum	Trematoda	Low	Food	Fish_consumption	28	0	4	1	0	0.142857	0	0.69897	-0.30103				COMPETENT	Secondary source	Maintenance	10.1371/journal.pone.0164782	10.1186/s13028-017-0343-7		§
68	Microsporum canis	Microsporum_canis	Fungi	Moderate	Animals	Close_contact	1968	133	279	49	8	0.141768	0.0675813	0.320053	-0.744727	Soil, wild animals	Cats, dogs	Worldwide, particularly common in areas with high populations of domestic animals (cats and dogs)	COMPETENT	Primary source	Reservoir	10.15761/GOD.1000173	10.14202/vetworld.2015.1078-1082	10.15406/jdc.2018.02.00080	§
69	Rabies virus	(Rabies OR RABV) AND virus	Virus	Priority	Animals	Bites_inoculation	22387	275	3138	240	251	0.140171	0.0122839	1.05588	0.0193835	Bats, wild carnivores	Dogs, other mammals	Worldwide, particularly in Africa and Asia, where dog-mediated transmission is prevalent	COMPETENT	Primary source	Reservoir	10.1016/j.cimid.2023.101992	10.3390/ani1040326	10.1038/s41598-018-29045-x	§
70	Ehrlichia muris	Ehrlichia_muris	Rickettsial	Moderate	Vectors	Ectoparasit_vector_borne	158	0	22	1	0	0.139241	0	1.36173	-0.30103	Wild rodents		North America, particularly in the Midwest USA	NOT INFECTED	Not a source	Not infected	10.3390/vetsci10010021	10.1111/j.1939-1676.2012.00968.x	10.4206/ajvs.562.06	§
71	Bartonella spp (bovis, volans-like, clarridgeiae, elizabethae, grahamii, koehlerae, quintana, vinsonii arupensis, washoensis, phoceensis)	Bartonella NOT henselae NOT rochalimae NOT berkhoffi	Bacteria	Moderate	Vectors	Ectoparasit_vector_borne	5234	41	727	85	55	0.1389	0.0078334	1.23888	-0.18631			Worldwide, particularly in areas with vector presence	COMPETENT	Occasional source	Accidental	10.1186/s13071-018-3152-6	10.3201/eid1203.050931	10.2460/javma.2004.224.1270	§
72	Corynebacterium ulcerans	Corynebacterium_ulcerans	Bacteria	Low	Animals	Close_contact	253	13	35	7	0	0.13834	0.0513834	0.410174	-0.90309	Wild animals (e.g., rodents)	Cattle, pets (dogs, cats)	Worldwide, particularly in areas with close contact with animals	COMPETENT	Secondary source	Maintenance	10.3201/eid2806.211956	10.1111/1348-0421.12364	10.3201/eid2102.141160	§
73	Stellantchasmus spp (pseudocirratum, formosanum, falcatus)	Stellantchasmus	Trematoda	Moderate	Food	Fish_consumption	44	3	6	0	0	0.136364	0.0681818	0.243038	0	Freshwater fish, snails	Dogs, cats	Japan, Korea	COMPETENT	Secondary source	Maintenance	10.7883/yoken1952.34.103	10.3347/kjp.2015.53.3.279	10.1016/j.vetpar.2006.09.043	§
74	Bordetella bronchiseptica	Bordetella_bronchiseptica	Bacteria	Low	Animals	Inhalation	1694	411	224	29	1	0.132231	0.242621	-0.262715	-1.17609		Domestic animals (dogs, pigs)	Worldwide, especially in kennels and shelters	COMPETENT	Secondary source	Maintenance	10.1111/jcpt.13492	10.1016/j.idcr.2023.e01922	10.1378/chest.2258596	§
75	Metorchis spp (orientalis, conjunctus, bilis, albidus)	Metorchis	Trematoda	Low	Food	Fish_consumption	93	2	12	0	0	0.129032	0.0215054	0.636822	0	Freshwater fish, snails	Humans, fish-eating mammals	Europe and Asia, particularly in regions with freshwater fish consumption	COMPETENT	Primary source	Maintenance	PMID: 27247459	10.1186/s40249-024-01209-0	10.4269/ajtmh.2012.12-0273	§
76	Gnathostoma binucleatum	Gnathostoma_binucleatum	Nematoda	High	Food	Fish_consumption	47	0	6	0	0	0.12766	0	0.845098	0	Freshwater fish, amphibians		Central and South America, particularly in areas where raw fish is consumed	COMPETENT	Secondary source	Maintenance	10.1186/s13071-020-04494-4	10.1016/j.fawpar.2023.e00207	www.cdc.gov/dpdx/gnathostomiasis/index.html	§
77	Trichinella nativa, nelsoni, murrelli	Trichinella AND (nativa OR nelsoni OR murrelli)	Nematoda	Moderate	Food	Animal_product	302	65	37	0	2	0.122517	0.215232	-0.23976	0.477121	Wild carnivores		Northern Hemisphere (T. nativa in Arctic regions), Africa (T. nelsoni), North America (T. murrelli); associated with consumption of wild game	COMPETENT	Occasional source	Accidental	10.1016/j.ijppaw.2024.100934	10.1186/s13071-016-1437-1	10.1016/j.vetpar.2006.01.008	§
78	Dibothriocephalus latus (Diphyllobothrium latum)	Dibothriocephalus_latus OR Diphyllobothrium_latum	Cestoda	Moderate	Food	Fish_consumption	237	3	29	2	4	0.122363	0.0126582	0.875061	0.221849	Freshwater fish, aquatic environments		Worldwide, particularly in regions where raw or undercooked fish is consumed, including Northern Europe, North America, and parts of Asia	COMPETENT	Secondary source	Maintenance	10.3389/fvets.2023.1235182	10.3201/eid2511.190792	www.cdc.gov/dpdx/diphyllobothriasis/index.html	§
79	Amphimerus spp (pseudofelineus, noverca)	Amphimerus	Trematoda	Low	Food	Fish_consumption	33	0	4	0	0	0.121212	0	0.69897	0	Freshwater fish, snails	Cats, dogs	Central and South America, particularly in areas with freshwater fish consumption	COMPETENT	Primary source	Maintenance	10.1371/journal.pntd.0003526	ISBN 92 75 31992 8	10.1371/journal.pntd.0008286	§
80	Echinococcus multilocularis	Echinococcus_multilocularis	Cestoda	Priority	Food	Animal_product	2376	62	285	46	31	0.119949	0.0260943	0.657025	-0.166948	Wild rodents, foxes	Dogs, cats	Northern Hemisphere, particularly in Europe, North America, and parts of Asia	COMPETENT	Secondary source	Reservoir	10.3201/eid2808.212514	10.1016/j.ijpara.2020.10.008	10.1038/s41598-024-55515-6	§
81	Heterophyopsis continua	Heterophyopsis_continua	Trematoda	Low	Food	Fish_consumption	17	0	2	0	0	0.117647	0	0.477121	0	Freshwater fish, snails	Humans, dogs, cats	Philippines, Japan, China, Korea	COMPETENT	Secondary source	Maintenance	10.1016/j.fawpar.2017.09.001	PMID: 14244817	www.cdc.gov/dpdx/heterophyiasis/index.html	§
82	Canine Influenza	Canine_Influenza	Virus	Low	Animals	Inhalation	7662	290	855	46	7	0.11159	0.0378491	0.468581	-0.769008	Wild birds	Dogs	Worldwide	COMPETENT	Primary source	Maintenance	10.1128/JVI.00637-17	10.7554/eLife.83470	10.1038/s41598-024-69509-x	§
83	Pygidiopsis summa	Pygidiopsis_summa	Trematoda	Low	Food	Fish_consumption	54	7	6	0	1	0.111111	0.12963	-0.0579919	0.30103	Freshwater fish, snails	Dogs, cats	Japan, Korea	COMPETENT	Occasional source	Maintenance	10.3347/kjp.2016.54.4.497	10.3347/kjp.2015.53.3.279		§
84	Helicobacter suis	Helicobacter_suis	Bacteria	Moderate	Environment	Close_contact	190	88	21	3	0	0.110526	0.463158	-0.606967	-0.60206	Wild suids	Pigs	Worldwide, particularly in regions with pig farming	NOT COMPETENT	Not a source	Dead-end	10.1186/s13567-022-01059-4	10.31053/1853.0605.v80.n3.36769		§
85	Trichinella britovi	Trichinella_britovi	Nematoda	High	Food	Animal_product	312	103	34	0	2	0.108974	0.330128	-0.472965	0.477121	Wild carnivores		Worldwide, particularly in Arctic regions	COMPETENT OR NOT	Potential source	Accidental	10.1016/j.vprsr.2024.101135	10.1051/parasite/2011183281	10.1016/j.vprsr.2024.101135	§
86	Anaplasma ovis	Anaplasma_ovis	Rickettsial	Low	Vectors	Ectoparasit_vector_borne	363	4	38	3	2	0.104683	0.0110193	0.892095	-0.124939				COMPETENT OR NOT	Potential source	Accidental	10.1016/j.anicom.2021.10.001	10.3201/eid1606.090175	10.1186/s13071-018-3269-7	§
87	Anaplasma capra	Anaplasma_capra	Rickettsial	Moderate	Vectors	Ectoparasit_vector_borne	98	0	10	0	1	0.102041	0	1.04139	0.30103	Wild mammals	Goats, sheep	Asia, particularly in China	COMPETENT OR NOT	Potential source	Accidental	10.3389/fcimb.2019.00394	10.1007/s11259-024-10337-9	10.1016/j.anicom.2021.10.001	§
88	Lagochilascaris minor	Lagochilascaris_minor	Nematoda	Low	Food	Animal_product	50	1	5	0	0	0.1	0.02	0.477121	0	Wild rodents, felids		Central and South America	COMPETENT OR NOT	Potential source	Accidental	10.5216/rpt.v49i2.64422	10.1016/j.vprsr.2022.100797	10.2460/javma.1982.181.01.69	§
89	Metagonimus spp (yokogawai, miyatai, takahashii)	Metagonimus	Trematoda	Moderate	Food	Fish_consumption	100	2	10	1	1	0.1	0.02	0.564271	0	Aquatic environments, fish		East Asia, particularly Japan, Korea, and China	COMPETENT	Secondary source	Maintenance	10.1051/parasite/2024016	www.cdc.gov/dpdx/metagonimiasis/index.html		§
90	Stictodora spp (lari, fuscatum)	Stictodora	Trematoda	Low	Food	Fish_consumption	40	2	4	0	0	0.1	0.05	0.221849	0	Freshwater fish, snails	Dogs, cats	Asia, Hawaii	COMPETENT	Secondary source	Maintenance	10.1016/j.actatropica.2009.07.027	10.3347/kjp.2009.47.S.S133	10.1007/BF00260314	§
91	Taenia martis, Versteria mustelae	Taenia_martis OR Versteria_mustelae	Cestoda	Low	Food	Animal_product	51	0	5	0	0	0.0980392	0	0.778151	0	Wild carnivores (mustelids)		Europe and North America	NOT COMPETENT	Not a source	Dead-end	10.3390/vetsci11120623	10.1016/j.ijppaw.2019.03.013		§
92	Baylisascaris spp (procyonis, melis, columnaris, transfugia, devosi)	Baylisascaris	Nematoda	Moderate	Environment	Unsanitary_conditions	431	12	42	8	1	0.0974478	0.0278422	0.519525	-0.653213	Wild mammals (e.g., raccoons, badgers, skunks)		North America (B. procyonis), with other species found in various regions globally, especially where wild carnivores are common	COMPETENT	Occasional source	Accidental	10.1128/CMR.00044-15	10.1017/S0031182020001122	10.1016/j.vprsr.2017.05.003	§
93	Necator americanus	Necator_americanus	Nematoda	High	Environment	Soil_transmitted	1145	15	108	24	2	0.0943231	0.0131004	0.833307	-0.920819	Soil	Humans		COMPETENT OR NOT	Potential source	Accidental	10.1111/zph.12708	10.1051/parasite/1969443241		§
94	Isthmiophora melis	Isthmiophora_melis	Trematoda	Low	Food	Fish_consumption	11	0	1	0	0	0.0909091	0	0.30103	0	Freshwater fish, snails	Humans, domestic mammals		COMPETENT	Occasional source	Accidental	10.1186/s13071-023-05811-3	10.1186/s13071-015-1095-8		§
95	Neorickettsia sennetsu	Neorickettsia_sennetsu	Rickettsial	Low	Food	Fish_consumption	11	0	1	0	0	0.0909091	0	0.30103	0	Fish, aquatic environments	Humans	Asia, particularly in Japan	COMPETENT OR NOT	Potential source	Accidental	10.1371/journal.pntd.0003908	10.1128/iai.48.2.366-371.1985		§
96	Brugia pahangi	Brugia_pahangi	Nematoda	Low	Vectors	Flying_vector_borne	961	11	86	0	2	0.0894901	0.0114464	0.860338	0.477121	Wild mammals	Cats, dogs	Southeast Asia, particularly in regions where both domestic and wild animals are present	COMPETENT	Secondary source	Maintenance	10.14202/vetworld.2023.752-765	10.1016/0035-9203(89)90394-5	10.14202/vetworld.2023.752-765	§
97	Blastomyces spp	Blastomyces	Fungi	Moderate	Animals	Inhalation	1530	47	132	2	1	0.0862745	0.030719	0.44261	-0.176091	Soil, decaying organic matter		North America, particularly in areas around the Great Lakes and Mississippi River	NO ZOONOTIC TRANSMISSION	Not a source	Dead-end	10.1111/zph.12522	10.1155/1996/657941	10.3201/eid3012.240390	§
98	Macracanthorhynchus spp (hirudinaceus, ingens)	Macracanthorhynchus	Acanthocephala	Low	Food	Animal_product	165	24	14	2	4	0.0848485	0.145455	-0.221849	0.221849	Wild suids, rodents	Pigs	Worldwide, particularly in regions with wild boars or pigs	COMPETENT OR NOT	Potential source	Accidental	PMID: 26246822	10.2460/javma.2001.219.194	www.cdc.gov/dpdx/acanthocephaliasis/index.html	§
99	Calodium hepaticum (ex Capillaria hepatica)	Calodium_hepaticum OR Capillaria_hepatica	Nematoda	Low	Environment	Unsanitary_conditions	314	9	26	2	1	0.0828025	0.0286624	0.431364	-0.176091	Rodents, wild mammals		Worldwide, particularly in areas with high populations of rodents and wild animals; affects liver of various mammals	COMPETENT	Occasional source	Accidental	10.1007/s00436-013-3692-9	10.1016/j.vprsr.2023.100942	www.cdc.gov/dpdx/hepaticcapillariasis/index.html	§
100	Rickettsia typhi	Rickettsia_typhi	Rickettsial	Moderate	Vectors	Ectoparasit_vector_borne	682	12	55	6	2	0.0806452	0.0175953	0.634245	-0.367977	Rodents		Worldwide, especially in areas with high rodent populations, particularly in tropical and subtropical regions	COMPETENT OR NOT	Potential source	Accidental	10.3201/eid2907.230333	10.1016/j.vetmic.2012.11.043	10.52707/1081-1710-50.1-1	§
101	Babesia microti	Babesia_microti	Protozoa	Moderate	Vectors	Ectoparasit_vector_borne	1791	10	143	14	2	0.0798437	0.00558347	1.11697	-0.69897	Wild rodents, ticks		Worldwide, particularly in the United States and other regions with tick populations	NOT COMPETENT	Not a source	Mechanical(?)	10.1186/s13071-019-3371-5	10.1128/jcm.34.11.2791-2794.1996.		§
102	Borrelia burgdorferi (sl) (burgdoferi ss, carolinensis, japonica, sinica, tanukii, turdi, yangtze, garinii, afzelii, valaisiana, spielmanii, bissettii)	Borrelia AND burgdorferi	Bacteria	Priority	Vectors	Ectoparasit_vector_borne	13287	92	1028	92	38	0.0773689	0.00692406	1.04393	-0.377418	Wild rodents, birds		Northern Hemisphere, particularly in temperate regions	COMPETENT	Secondary source	Accidental	10.1128/JCM.39.3.844-848.2001	PMID: 7928571	10.17221/5687-VETMED	§
103	Alaria spp (alata, arisemoides, marcianae, americana)	Alaria	Trematoda	Low	Food	Fish_consumption	778	20	57	10	3	0.0732648	0.0257069	0.441209	-0.439333	Wild canids, wild suids, amphibians	Dogs, Pigs	North America, particularly in areas with wildlife and wetlands	COMPETENT	Secondary source	Accidental	10.2460/javma.250.8.881	10.3390/foods10071614	10.1007/s00436-012-2835-8	§
104	Paragonimus spp (westermani, heterotremus, skrjabini, kellicotti, africanus, uterobilateralis, mexicanus)	Paragonimus	Trematoda	High	Food	Fish_consumption	1042	10	75	1	1	0.071977	0.00959693	0.839421	0	Freshwater crabs, crayfish	Humans, mammals	Worldwide, particularly in Asia, Africa, and the Americas, associated with consumption of freshwater crustaceans	COMPETENT	Secondary source	Maintenance	10.1016/j.fawpar.2022.e00184	10.1080/00034983.1990.11812440	www.cdc.gov/dpdx/paragonimiasis/index.html	§
105	Echinochasmus spp (caninus, japonicus, perfoliatus, fujianensis, jiufoensis, liliputanus, perfoliatus)	Echinochasmus	Trematoda	Low	Food	Fish_consumption	98	2	7	0	2	0.0714286	0.0204082	0.425969	0.477121	Aquatic environments, wild birds, snails, amphibians		Asia, particularly in regions with freshwater fish consumption	COMPETENT	Secondary source	Accidental	10.1016/j.parint.2008.11.001	10.1186/s40249-024-01208-1	10.1186/s12917-015-0521-7	§
106	Opistorchis spp (felineus, noverca, tenuicollis)	Opistorchis NOT viverrini	Trematoda	High	Food	Fish_consumption	128	0	9	0	1	0.0703125	0	1	0.30103	Freshwater fish, snails	Cats, dogs	Europe and Asia, particularly in regions with freshwater fish	COMPETENT	Secondary source	Accidental	PMID: 20578480	10.1016/bs.apar.2018.05.003	www.cdc.gov/dpdx/opisthorchiasis/index.html	§
107	Phagicola spp	Phagicola	Trematoda	Low	Food	Fish_consumption	86	0	6	0	1	0.0697674	0	0.845098	0.30103	Freshwater fish, snails	Dogs, cats		COMPETENT	Secondary source	Maintenance	PMID: 9419841	PMID: 1404559	10.1016/j.vetpar.2006.09.043	§
108	Rickettsia spp (no conorii no felis no rickettsii)	Rickettsia NOT conorii NOT felis NOT rickettsii	Rickettsial	Moderate	Vectors	Ectoparasit_vector_borne	8600	204	597	34	23	0.0694186	0.0237209	0.464947	-0.163857	Wild rodents	Humans, Dogs	Worldwide, particularly in tropical and subtropical regions	COMPETENT	Secondary source	Mechanical / Amplificator	10.1186/s12917-021-02823-y			§
109	Leishmania braziliensis complex	Leishmania AND braziliensis	Protozoa	Priority	Vectors	Flying_vector_borne	1746	13	121	1	1	0.0693013	0.00744559	0.940232	0	Wild mammals		South America, particularly in the Amazon basin	COMPETENT	Secondary source	Maintenance	10.1186/s13071-024-06282-w	10.1590/s0074-02761989000100005	10.3390/tropicalmed9110258	§
110	Giardia duodenalis (syn G lamblia, G intestinalis)	Giardia AND (duodenalis OR lamblia OR intestinalis)	Protozoa	Priority	Environment	Waterborne	8290	153	555	137	70	0.0669481	0.018456	0.557554	-0.288621	Various wild animals	Humans, various domestic animals	Worldwide, a common cause of diarrheal disease in both developed and developing countries	COMPETENT	Secondary source	Maintenance	10.1016/j.onehlt.2023.100651	10.3390/pathogens11010012	10.1016/j.vetpar.2005.03.027	§
111	Babesia divergens	Babesia_divergens	Protozoa	High	Vectors	Ectoparasit_vector_borne	594	5	39	3	0	0.0656566	0.00841751	0.823909	-0.60206	Wild ruminants, deer, ticks	Cattle	Europe, particularly in areas with cattle farming	NOT COMPETENT	Not a source	Dead-end	10.3390/pathogens11010023	10.1016/j.vetpar.2021.109539	10.1186/s13071-016-1596-0	§
112	Emmonsia parva (ex Chrysosporium parvum)	Emmonsia_parva OR Chrysosporium_parvum	Fungi	Low	Animals	Inhalation	61	1	4	0	0	0.0655738	0.0163934	0.39794	0	Soil, decaying organic matter		Worldwide, particularly in areas with dusty environments	NO ZOONOTIC TRANSMISSION	Not a source	Dead-end	10.3390/diagnostics14182050	10.3390/jof8060611	10.1016/j.cmi.2015.02.031	§
113	Rickettsia conorii	Rickettsia_conorii	Rickettsial	Moderate	Vectors	Ectoparasit_vector_borne	840	32	55	13	9	0.0654762	0.0380952	0.229674	-0.146128	Wild canids		Mediterranean region, parts of Africa, and India	COMPETENT	Secondary source	Maintenance	10.1089/vbz.2011.0684	10.3390/vetsci11090402	10.3390/pathogens13020129	§
114	Barmah Forest virus	Barmah_Forest AND virus	Virus	Low	Vectors	Flying_vector_borne	199	5	13	3	0	0.0653266	0.0251256	0.367977	-0.60206	Marsupials, mosquitoes		Australia, particularly in coastal regions	COMPETENT	Secondary source	Maintenance(?)	10.1111/j.1751-0813.2002.tb12057.x			§
115	Taenia crassiceps	Taenia_crassiceps	Cestoda	Low	Food	Animal_product	805	59	52	4	1	0.0645963	0.0732919	-0.0538754	-0.39794	Wild rodents	Dogs	Northern Hemisphere, particularly in areas with high populations of wild canids	COMPETENT	Secondary source	Maintenance	10.3390/pathogens12020204	10.17221/82/2017-VETMED	10.3389/fcimb.2022.876839	§
116	Toxoplasma gondii	Toxoplasma_gondii	Protozoa	Priority	Food	Animal_product	21839	1004	1390	195	165	0.0636476	0.0459728	0.141161	-0.072148	Wild mammals, birds	Cats	Worldwide, particularly in regions with high populations of domestic cats	COMPETENT	Occasional source	Accidental	10.1051/parasite/2021049	10.1186/s13028-024-00734-0	10.1590/s1020-49892004000900004	§
117	Strongyloides stercoralis	Strongyloides_stercoralis	Nematoda	High	Environment	Soil_transmitted	3045	18	193	23	13	0.0633826	0.00591133	1.00905	-0.234083	Soil, wild primates	Humans	Worldwide, particularly in tropical and subtropical regions with poor sanitation	COMPETENT	Secondary source	Maintenance	10.1098/rstb.2022.0445	10.1186/s13071-022-05270-2	10.1101/2024.11.29.625877	§
118	Trichinella papuae	Trichinella_papuae	Nematoda	High	Food	Animal_product	66	17	4	0	0	0.0606061	0.257576	-0.556303	0	Wild carnivores	Pigs, humans	Papua New Guinea, Southeast Asia	NOT INFECTED	Not a source	Not infected	10.1016/s0020-7519(99)00135-6			§
119	Cryptosporidium spp (felis, meleagridis, cuniculus, andersoni, suis, viatorum, muris)	Cryptosporidium NOT parvum NOT hominis NOT canis	Protozoa	Moderate	Environment	Unsanitary_conditions	6391	107	381	85	42	0.0596151	0.0167423	0.54864	-0.30103	Various wild animals	Various domestic animals	Worldwide, common in areas with poor water quality and sanitation	COMPETENT	Occasional source	Accidental	10.1016/j.pt.2010.01.004	10.1016/j.vetpar.2020.109093	10.1128/JCM.00503-07	§
120	Brucella suis	Brucella_suis	Bacteria	Moderate	Animals	Close_contact	1125	217	67	5	3	0.0595556	0.192889	-0.505948	-0.176091	Wild suids	Pigs	Worldwide, especially in regions with close contact with pigs	COMPETENT	Occasional source	Accidental	10.1111/avj.13227	10.1111/avj.12550	10.1128/jcm.00984-21	§
121	Staphylococcus hyicus	Staphylococcus_hyicus	Bacteria	Low	Animals	Close_contact	524	136	31	3	0	0.0591603	0.259542	-0.631571	-0.60206		Pigs	Worldwide, particularly in areas with pig farming	NOT COMPETENT	Not a source	Dead-end	10.1016/j.xjtc.2022.03.008	10.12688/f1000research.161526.1		§
122	Haplorchis spp (yokogawai, vanissimus, taichui, pumilio, pleurolophocerca, microchis)	Haplorchis	Trematoda	Moderate	Food	Fish_consumption	225	6	13	1	1	0.0577778	0.0266667	0.30103	0	Freshwater fish, snails, birds	Humans, dogs, cats		COMPETENT	Secondary source	Maintenance	10.1016/j.vetpar.2012.08.004	10.1016/j.meegid.2020.104495	10.7883/yoken1952.15.53	§
123	Gnathostoma spinigerum	Gnathostoma_spinigerum	Nematoda	High	Food	Fish_consumption	246	3	14	0	1	0.0569106	0.0121951	0.574031	0.30103	Freshwater fish, amphibians	Dogs, cats	Southeast Asia, particularly in Thailand, Vietnam, and Japan	COMPETENT	Secondary source	Maintenance	10.1017/s0022149x00012591	10.1186/s13071-020-04494-4	www.cdc.gov/dpdx/gnathostomiasis/index.html	§
124	Mycobacterium microti	Mycobacterium_microti	Bacteria	Low	Animals	Close_contact	246	20	14	1	0	0.0569106	0.0813008	-0.146128	-0.30103	Rodents		Europe, particularly in regions with small mammal reservoirs	NOT INFECTED	Not a source	Not infected	10.1016/j.vetmic.2004.06.016	10.1128/jcm.36.7.1840-1845.1998		§
125	Taenia asiatica	Taenia_asiatica	Cestoda	High	Food	Animal_product	123	49	7	0	0	0.0569106	0.398374	-0.79588	0	Wild suids, boars	Pigs, humans	East and Southeast Asia, particularly in regions with traditional pork consumption practices	NOT INFECTED	Not a source	Not infected	10.1186/1756-3305-7-45	10.1186/1756-3305-7-45	www.cdc.gov/dpdx/taeniasis/index.html	§
126	Pasteurella multocida	Pasteurella_multocida	Bacteria	Moderate	Animals	Bites_inoculation	4896	804	276	58	5	0.0563725	0.164216	-0.463316	-0.992701	Wild animals (e.g., birds, rodents)	Livestock, poultry, pets (dogs, cats)	Worldwide, commonly associated with dog and cat bites	COMPETENT	Secondary source	Maintenance	10.3201/eid2406.171998	10.18683/germs.2018.1149	10.1016/j.resp.2023.104091	§
127	Gnathostoma spp (hispidum, doloresi, nipponicum)	Gnathostoma NOT spinigerum NOT binucleatum	Nematoda	High	Food	Fish_consumption	340	11	19	1	3	0.0558824	0.0323529	0.221849	0.30103	Freshwater fish, amphibians	Pigs	Southeast Asia and parts of Central and South America, associated with consumption of undercooked or raw food	COMPETENT OR NOT	Potential source	Accidental	10.21929/abavet2018.81.5	www.cdc.gov/dpdx/gnathostomiasis/index.html		§
128	Streptococcus equi zooepidemicus	Streptococcus_equi_zooepidemicus	Bacteria	Moderate	Animals	Close_contact	1117	54	61	2	0	0.0546106	0.0483438	0.052029	-0.477121	Wild equids	Horses	Worldwide, associated with horses and dogs, occasionally causes severe infections in humans	COMPETENT	Occasional source	Accidental	10.1016/j.tvjl.2010.04.028	10.1016/j.vetmic.2024.110059	10.1016/j.idcr.2019.e00568	§
129	Leishmania mexicana complex, Leishmania tropica complex	Leishmania AND (mexicana OR tropica)	Protozoa	Priority	Vectors	Flying_vector_borne	4993	31	270	20	16	0.0540757	0.00620869	0.927819	-0.0917704	Wild rodents		Central and South America, Middle East, and Mediterranean regions	COMPETENT	Secondary source	Accidental	10.1016/j.actatropica.2018.11.027	10.1100/2012/945871	10.1038/s41598-024-76301-4	§
130	Yersinia pestis	Yersinia_pestis	Bacteria	Priority	Vectors	Ectoparasit_vector_borne	4979	189	263	6	0	0.0528219	0.0379594	0.14285	-0.845098	Wild rodents		Worldwide, particularly in rural areas with endemic rodent populations (e.g., parts of Africa, Asia, and the Americas)	COMPETENT	Secondary source	Accidental	PMID: 25928467	10.3201/eid2504.181195	10.1111/j.1863-2378.2008.01132.x	§
131	Babesia duncani	Babesia_duncani	Protozoa	Moderate	Vectors	Ectoparasit_vector_borne	58	0	3	0	0	0.0517241	0	0.60206	0	Wild animals		North America, particularly the western United States	NOT INFECTED	Not a source	Not infected	10.3390/healthcare6020049	10.1016/j.ijpara.2006.03.008		§
132	Sarcocystis suihominis	Sarcocystis_suihominis	Protozoa	Moderate	Food	Animal_product	59	36	3	0	0	0.0508475	0.610169	-0.966142	0	Wild suids	Pigs	Worldwide, particularly in areas with pork consumption	NOT INFECTED	Not a source	Not infected	10.1111/zph.12243	10.1016/j.fawpar.2015.09.001	www.cdc.gov/dpdx/sarcocystosis/index.html	§
133	Sarcocystis hominis	Sarcocystis_hominis	Protozoa	Moderate	Food	Animal_product	603	20	30	4	0	0.0497512	0.0331675	0.169142	-0.69897	Wild herbivores	Cattle	Worldwide, particularly in areas with beef consumption	NOT INFECTED	Not a source	Not infected	10.1016/bs.apar.2018.05.003	10.1016/j.fawpar.2015.09.001	www.cdc.gov/dpdx/sarcocystosis/index.html	§
134	Borrelia garinii	Borrelia_garinii	Bacteria	Priority	Vectors	Ectoparasit_vector_borne	1103	7	54	3	0	0.0489574	0.00634633	0.837273	-0.60206	Rodents, birds	Dogs, humans	Global, particularly in temperate regions	COMPETENT	Occasional source	Maintenance	10.1292/jvms.15-0392	10.1111/jvim.15085	10.17221/5687-VETMED	§
135	Ascaris suum	Ascaris_suum	Nematoda	Moderate	Environment	Unsanitary_conditions	3154	758	143	3	1	0.0453393	0.24033	-0.721879	-0.30103	Soil, wild animals	Pigs	Worldwide, particularly in tropical and subtropical regions with poor sanitation	NOT COMPETENT	Not a source	Dead-end	10.1186/s13071-020-3963-0	10.1016/j.micinf.2021.104836		§
136	Trichinella pseudospiralis	Trichinella_pseudospiralis	Nematoda	High	Food	Animal_product	443	49	20	0	1	0.0451467	0.110609	-0.376751	0.30103	Wild carnivores		Worldwide, particularly in regions with wildlife consumption	NOT COMPETENT	Not a source	Dead-end	10.1016/j.ijppaw.2024.100934	10.1016/j.vetpar.2024.110332		§
137	Tick-Borne Relapsing Fever Borrelia (recurrentis, crocidurae, turicatae, hermsii, persica, hispanica, duttonii, miyamotoi, latyshervi, coriaceae, tillae, graingeri, venezuelensis, mazotti, dugesi)	(Tick-borne_Relapsing_Fever OR TBRF) AND Borrelia	Bacteria	Moderate	Vectors	Ectoparasit_vector_borne	1187	4	53	7	0	0.0446504	0.00336984	1.03342	-0.90309	Wild rodents, ticks		Worldwide, particularly in endemic tick regions	COMPETENT	Occasional source	Maintenance	10.1111/jvim.14363	10.1002/vms3.108	10.1371/journal.pntd.0010212	§
138	Helicobacter pullorum	Helicobacter_pullorum	Bacteria	Low	Food	Animal_product	182	5	8	1	0	0.043956	0.0274725	0.176091	-0.30103	Wild birds	Poultry	Worldwide, particularly in poultry farming areas	NOT INFECTED	Not a source	Not infected	10.3389/fmicb.2017.00604	10.1128/JCM.43.6.2984-2986.2005	10.1016/j.cimid.2022.101849	§
139	Inermicapsifer madagascariensis	Inermicapsifer_madagascariensis	Cestoda	Low	Food	Animal_product	24	1	1	0	0	0.0416667	0.0416667	0	0	Rodents, wild mammals		Madagascar and parts of Africa	NOT INFECTED	Not a source	Not infected	www.cdc.gov/dpdx/inermicapsifer/index.html			§
140	Sporothrix brasiliensis	Sporothrix_brasiliensis	Fungi	High	Animals	Bites_inoculation	593	8	24	0	0	0.0404722	0.0134907	0.443697	0	Soil, plant matter, decaying wood	Cats	South America, particularly in Brazil, where it is a significant cause of sporotrichosis in humans and cats	COMPETENT	Occasional source	Accidental	10.1016/j.mmcr.2024.100632	10.3390/jof7030170	10.1111/tmi.14065	§
141	Trichophyton mentagrophytes, erinacei	Trichophyton AND (mentagrophytes OR erinacei)	Fungi	Moderate	Animals	Close_contact	3097	252	124	22	6	0.0400387	0.0813691	-0.306211	-0.51663	Soil, wild animals	Rodents, hedgehogs, dogs	Worldwide, particularly in temperate regions, associated with animals such as rodents and hedgehogs	COMPETENT	Secondary source	Maintenance	10.1111/j.1365-3164.2008.00691.x	10.14202/vetworld.2015.1078-1082	10.1111/vde.13160	§
142	Louping ill virus	Louping_ill AND virus	Virus	Low	Vectors	Ectoparasit_vector_borne	351	17	14	1	0	0.039886	0.048433	-0.0791812	-0.30103	Wild birds, rodents, ticks		United Kingdom, Ireland	COMPETENT OR NOT	Potential source	Mechanical	10.1016/j.jcpa.2018.09.004	10.1002/vetr.4702		§
143	Rhinosporidium seeberi	Rhinosporidium_seeberi	Protozoa	Low	Environment	Waterborne	181	0	7	0	0	0.038674	0	0.90309	0	Aquatic environments		Worldwide, particularly in tropical and subtropical regions	NOT COMPETENT	Not a source	Dead-end	10.1136/vr.164.7.210	10.1016/j.actatropica.2011.06.016		§
144	Coxiella burnetii	Coxiella_burnetii	Rickettsial	Priority	Animals	Inhalation	4761	203	183	30	11	0.0384373	0.0426381	-0.0448123	-0.41218	Wild mammals (e.g., rodents), ticks	Livestock (cattle, sheep, goats), pets (cats, dogs)	Worldwide, particularly in areas with livestock farming	COMPETENT	Occasional source	Accidental	10.1016/j.actatropica.2020.105416	10.2139/ssrn.4830809	10.3389/fvets.2022.1068129	§
145	Blastocystis spp (hominis)	Blastocystis	Protozoa	Low	Environment	Unsanitary_conditions	1951	131	74	18	14	0.0379293	0.0671451	-0.245513	-0.102662	Various wild animals	Humans, various domestic animals	Worldwide, prevalent in both developed and developing countries	COMPETENT	Occasional source	Accidental	10.1186/s13071-022-05351-2	10.17420/ap6604.300	10.1016/j.cimid.2022.101848	§
146	Taenia saginata	Taenia_saginata	Cestoda	High	Food	Animal_product	994	109	37	1	2	0.0372233	0.109658	-0.461609	0.176091	Wild ungulates	Cattle	Worldwide, particularly in regions with beef consumption	NOT INFECTED	Not a source	Not infected	10.1007/s00436-020-06793-2	10.14202/vetworld.2017.445-449	www.cdc.gov/dpdx/taeniasis/index.html	§
147	Dicrocoelium spp (dendriticum, hospes)	Dicrocoelium AND (dendriticum OR hospes)	Trematoda	Low	Food	Accidental_ingestion	492	12	18	3	6	0.0365854	0.0243902	0.16481	0.243038	Wild mammals	Livestock (sheep, cattle)	Worldwide, particularly in areas with grazing livestock	NOT COMPETENT	Not a source	Dead-end	10.1016/j.vprsr.2023.100931	10.1016/j.prevetmed.2012.09.009	www.cdc.gov/dpdx/dicrocoeliasis/index.html	§
148	Gongylonema spp	Gongylonema	Nematoda	Low	Food	Accidental_ingestion	222	11	8	0	0	0.036036	0.0495495	-0.124939	0	Wild mammals, insects		Worldwide, particularly in regions with poor sanitation	NOT COMPETENT	Not a source	Dead-end	10.4269/ajtmh.16-0852	10.3390/pathogens11101085	www.cdc.gov/dpdx/gongylonema/index.html	§
149	Sporothrix schenckii	Sporothrix_schenckii	Fungi	Moderate	Animals	Soil_transmitted	1413	39	48	3	0	0.0339703	0.0276008	0.0881361	-0.60206	Soil, plant matter, decaying wood		Worldwide, especially in tropical and subtropical regions, often associated with gardening or contact with soil and plant material	COMPETENT	Occasional source	Accidental	10.1016/j.mmcr.2023.08.003	10.17555/jvc.2015.12.32.6.511	10.1016/j.mmcr.2024.100632	§
150	Hymenolepis nana	Hymenolepis_nana	Cestoda	Moderate	Food	Accidental_ingestion	859	13	29	2	2	0.0337602	0.0151339	0.330993	0	Rodents	Humans	Worldwide, particularly in areas with poor sanitation; more common in children	COMPETENT	Occasional source	Accidental	10.1016/j.cmi.2015.01.004	10.12659/ajcr.939476	www.cdc.gov/dpdx/hymenolepiasis/index.html	§
151	Schistosoma mekongi	Schistosoma_mekongi	Trematoda	High	Environment	Waterborne	180	3	6	0	0	0.0333333	0.0166667	0.243038	0	Freshwater snails	Humans	Southeast Asia, particularly in Laos and Cambodia	COMPETENT	Occasional source	Accidental	10.1186/s41182-024-00598-0	PMID: 12693576	10.3390/tropicalmed8070372	§
152	Brugia malayi, timori	Brugia AND (malayi OR timori)	Nematoda	High	Vectors	Flying_vector_borne	2947	24	98	7	4	0.0332542	0.00814388	0.597695	-0.20412	Mosquitoes, wild mammals	Humans	Southeast Asia, particularly in Indonesia, India, and Malaysia	NOT COMPETENT	Potential source	Dead-end	10.3390/pathogens11101073	10.1155/2014/630160	10.1016/j.actatropica.2023.107049	§
153	Omsk Hemorrhagic Fever virus	(OHF OR Omsk_Hemorrhagic_Fever) AND virus	Virus	High	Vectors	Ectoparasit_vector_borne	121	1	4	0	0	0.0330579	0.00826446	0.39794	0	Rodents, ticks		Russia, particularly in Siberia	COMPETENT OR NOT	Potential source	Mechanical	10.1016/j.jcpa.2018.09.004	10.3390/microorganisms13020426	www.cdc.gov/omsk-fever/about/index.html	§
154	Mycobacterium caprae	Mycobacterium_caprae	Bacteria	Moderate	Animals	Close_contact	215	17	7	0	0	0.0325581	0.0790698	-0.352183	0	Wild ruminants	Cattle	Europe, particularly in areas with livestock farming	NOT INFECTED	Not a source	Not infected	10.26444/aaem/186516	10.3201/eid1703.100618		§
155	Angiostrongylus costaricensis	Angiostrongylus_costaricensis	Nematoda	Moderate	Food	Accidental_ingestion	218	1	7	2	0	0.0321101	0.00458716	0.60206	-0.477121	Rodents, snails, slugs		Central and South America	COMPETENT OR NOT	Occasional source	Accidental	10.1016/j.vetpar.2015.08.016	10.1590/s0036-46652002000100010	10.1016/j.pt.2021.08.002	§
156	Angiostrongylus cantonensis	Angiostrongylus_cantonensis	Nematoda	High	Food	Accidental_ingestion	1284	26	41	3	1	0.0319315	0.0202492	0.191886	-0.30103	Rodents, snails, slugs		Southeast Asia, Pacific Islands, and increasingly reported in other tropical and subtropical regions	NOT COMPETENT	Not a source	Dead-end	10.1017/S0031182016000652	10.3390/pathogens12060851		§
157	Babesia bigemina	Babesia_bigemina	Protozoa	Moderate	Vectors	Ectoparasit_vector_borne	1119	2	35	1	0	0.0312779	0.00178731	1.07918	-0.30103	Wild ruminants, ticks	Cattle	Worldwide, particularly in tropical and subtropical regions with cattle farming	NOT COMPETENT	Not a source	Dead-end	10.1016/j.vetpar.2004.07.008	10.9775/kvfd.2023.30356	10.1590/S1984-29612022039	§
158	Trypanosoma cruzi	Trypanosoma_cruzi	Protozoa	Priority	Vectors	Ectoparasit_vector_borne	22932	191	707	25	11	0.0308303	0.00832897	0.566732	-0.335792	Wild mammals (e.g., opossums, armadillos)	Dogs	Americas, particularly in Central and South America, where it causes Chagas disease	COMPETENT	Secondary source	Maintenance(?)	10.4269/ajtmh.16-0789	10.3390/ijms25073840	10.1186/s13071-019-3572-y	§
159	Clostridium tetani	Clostridium_tetani	Bacteria	High	Environment	Soil_transmitted	724	14	22	0	0	0.0303867	0.019337	0.185637	0	Soil, dust	Humans, livestock	Worldwide, particularly in regions with poor wound care or where tetanus vaccination is low	NOT COMPETENT	Not a source	Dead-end	10.3389/fvets.2023.1249833	10.1186/2046-0481-57-10-593		§
160	Tick-borne Encephalitis Virus	(TBEV OR Tick-borne_encephalitis) AND virus	Virus	Priority	Vectors	Ectoparasit_vector_borne	3725	38	109	7	0	0.0292617	0.0102013	0.450328	-0.90309	Rodents, ticks		Europe and Asia	COMPETENT	Occasional source	Accidental host	10.1186/1756-3305-4-59	10.3390/v13102039	10.3389/fvets.2021.782044	§
161	Balantidium coli	Balantidium_coli	Protozoa	Low	Environment	Unsanitary_conditions	764	123	22	0	0	0.0287958	0.160995	-0.731694	0	Wild suids, primates	Pigs, humans	Worldwide, particularly in tropical regions with poor sanitation	COMPETENT OR NOT	Occasional source	Accidental	10.1016/j.actatropica.2019.105298	10.1128/CMR.00021-08	www.cdc.gov/dpdx/balantidiasis/index.html	§
162	Babesia bovis	Babesia_bovis	Protozoa	Moderate	Vectors	Ectoparasit_vector_borne	1674	7	48	0	1	0.0286738	0.0041816	0.787106	0.30103	Wild ruminants, ticks	Cattle	Worldwide, particularly in tropical and subtropical regions with cattle farming	NOT INFECTED	Not a source	Not infected	10.3390/pathogens12121437	10.1186/s13071-016-1596-0		§
163	Microsporum spp (gallinae, nanum)	Microsporum AND (gallinae OR nanum)	Fungi	Low	Animals	Close_contact	1689	39	48	6	2	0.0284192	0.0230906	0.0881361	-0.367977	Soil, wild animals	Poultry, pigs	Worldwide, particularly in rural and agricultural areas	COMPETENT	Secondary source	Accidental	10.15761/GOD.1000173	10.14202/vetworld.2015.1078-1082		§
164	Cryptocotyle lingua	Cryptocotyle_lingua	Trematoda	Low	Food	Fish_consumption	176	8	5	0	0	0.0284091	0.0454545	-0.176091	0	Marine environments, fish		Worldwide, particularly in areas with fish-eating birds and humans consuming undercooked fish	COMPETENT	Occasional source	Accidental	10.1080/00034983.1922.11684307	10.2307/3222594		§
165	Centrocestus spp (caninus, formosanus, armatus)	Centrocestus	Trematoda	Low	Food	Fish_consumption	180	5	5	0	0	0.0277778	0.0277778	0	0	Freshwater fish, snails	Humans, dogs, cats		COMPETENT	Occasional source	Maintenance	10.1007/s11259-024-10636-1	10.3347/kjp.2008.46.1.49	10.1645/12-37.1	§
166	Usutu virus	Usutu AND virus	Virus	Low	Vectors	Flying_vector_borne	659	18	18	2	0	0.0273141	0.0273141	0	-0.477121	Wild birds, mosquitoes		Europe and Africa	NOT COMPETENT	Not a source	Dead-end	10.1038/s41598-022-13258-2			§
167	Opistorchis viverrini	Opistorchis_viverrini	Trematoda	High	Food	Fish_consumption	1575	0	42	1	1	0.0266667	0	1.63347	0	Freshwater fish, snails	Humans	Southeast Asia, particularly in Thailand, Laos, and Cambodia	COMPETENT	Secondary source	Maintenance	10.1515/ap-2017-0047	10.1016/bs.apar.2018.05.003	www.cdc.gov/dpdx/opisthorchiasis/index.html	§
168	Campylobacter coli	Campylobacter_coli	Bacteria	Moderate	Food	Animal_product	2926	286	78	29	6	0.0266576	0.0977444	-0.560255	-0.632023	Wild birds, rodents	Pigs, poultry	Worldwide, especially in regions with poor sanitation	COMPETENT	Secondary source	Accidental	10.1017/S0950268813000356	10.3390/ijerph18073717	10.4102/ojvr.v86i1.1673	§
169	Fasciolopsis buski	Fasciolopsis_buski	Trematoda	Moderate	Food	Accidental_ingestion	113	23	3	0	0	0.0265487	0.20354	-0.778151	0	Aquatic plants	Pigs, humans	Southeast Asia, particularly in regions with poor sanitation	NOT INFECTED	Not a source	Not infected	10.1515/ap-2015-0083	10.1017/s0022149x00034428	10.1051/parasite/1947221016	§
170	Coccidioides immitis	Coccidioides_immitis	Fungi	High	Environment	Inhalation	1489	37	39	0	1	0.0261921	0.0248489	0.0222764	0.30103	Soil, dust		Southwestern United States, particularly California	NOT COMPETENT	Not a source	Dead-end	10.5326/0440226	10.1093/mmy/myad139	10.1196/annals.1406.007	§
171	Erysipelothrix rhusiopathiae	Erysipelothrix_rhusiopathiae	Bacteria	Moderate	Animals	Close_contact	883	261	23	2	0	0.0260476	0.295583	-1.03809	-0.477121	Soil, aquatic environments, fish	Pigs, poultry, sheep	Worldwide, associated with handling of animals or animal products	COMPETENT	Potential source	Accidental	10.1111/j.1365-3164.2012.01115.x	10.1111/vde.12773	10.1186/s12917-020-02546-6	§
172	Coccidioides posadasii	Coccidioides_posadasii	Fungi	High	Environment	Inhalation	311	4	8	0	0	0.0257235	0.0128617	0.255273	0	Soil, dust		Southwestern United States, Central and South America	NOT COMPETENT	Not a source	Dead-end	10.3201/eid2501.180411	10.1128/JCM.01860-08		§
173	Epidermophyton spp (floccosum)	Epidermophyton	Fungi	Low	Animals	Close_contact	976	28	25	4	0	0.0256148	0.0286885	-0.0474246	-0.69897	Soil	Human skin	Worldwide, particularly in warm and humid climates	NOT COMPETENT	Not a source	Dead-end	10.14202/vetworld.2015.1078-1082	10.14202/vetworld.2020.1174-1181	PMID: 4012513	§
174	Histoplasma capsulatum	Histoplasma_capsulatum	Fungi	High	Environment	Inhalation	3313	91	83	1	0	0.0250528	0.0274676	-0.0395085	-0.30103	Soil, bat and bird droppings		Worldwide, particularly in areas with bird and bat droppings, like the Ohio and Mississippi River valleys in the USA	NOT COMPETENT	Not a source	Dead-end	10.1016/j.mmcr.2015.06.004	10.1016/j.rmr.2013.10.006	10.4269/ajtmh.1939.s1-19.565	§
175	Trichuris trichiura	Trichuris_trichiura	Nematoda	High	Environment	Unsanitary_conditions	2058	46	51	6	1	0.0247813	0.0223518	0.0439055	-0.544068	Soil, wild primates	Humans	Worldwide, particularly in tropical and subtropical regions	NOT COMPETENT	Not a source	Dead-end	10.4269/ajtmh.2002.67.539	www.cdc.gov/dpdx/trichuriasis/index.html		§
176	Brucella neotomae	Brucella_neotomae	Bacteria	Low	Animals	Close_contact	81	7	2	0	0	0.0246914	0.0864198	-0.425969	0	Wild rodents		North America, particularly in areas where wild rodents are present	NOT INFECTED	Not a source	Not infected	10.3201/eid3001.221783	10.1128/IAI.00255-18	10.1371/journal.pone.0213601	§
177	Francisella tularensis	Francisella_tularensis	Bacteria	Priority	Animals	Bites_inoculation	3366	55	83	8	0	0.0246583	0.0163399	0.176091	-0.954243	Rodents, wild animals (e.g., rabbits, hares)		Northern Hemisphere, particularly in rural and wilderness areas	COMPETENT	Occasional source	Accidental	10.3390/ijerph19042011	10.1111/zph.12552	10.2460/javma.256.2.220	§
178	EIA virus	(EIA OR Equine_infectious_anaemia) AND virus	Virus	Low	Animals	Close_contact	164	31	4	0	0	0.0243902	0.189024	-0.80618	0	Wild equids, biting flies	Horses	Worldwide, particularly in regions with horse farming	NOT INFECTED	Not a source	Not infected	10.1016/j.virs.2023.07.001			§
179	Streptobacillus moniliformis	Streptobacillus_moniliformis	Bacteria	Low	Animals	Bites_inoculation	335	17	8	2	0	0.0238806	0.0507463	-0.30103	-0.477121	Rodents		Worldwide, particularly associated with rat bites but can involve dogs	COMPETENT	Secondary source	Accidental	10.1016/j.vetmic.2007.10.019	PMID: 17421433		§
180	Clostridium perfringens	Clostridium_perfringens	Bacteria	High	Food	Animal_product	10127	560	240	28	1	0.023699	0.0552977	-0.366946	-1.16137	Soil, water, decaying vegetation	Humans, livestock	Worldwide, commonly found in soil and the gastrointestinal tract	COMPETENT	Occasional source	Maintenance	10.1007/s11259-024-10345-9	PMID: 26762654	10.1016/j.anaerobe.2015.01.006	§
181	Lyssavirus	Lyssavirus	Virus	High	Animals	Bites_inoculation	127	1	3	0	0	0.023622	0.00787402	0.30103	0	Bats, wild carnivores	Dogs, other mammals	Worldwide, with specific species distribution, particularly in regions where bat populations are common	NOT COMPETENT	Potential source	Accidental	10.1016/j.vetmic.2007.03.024	www.publications.qld.gov.au/ckan-publications-attachments-prod/resources		§
182	Mammomonogamus spp (laryngeus, nasicola)	Mammomonogamus	Nematoda	Low	Animals	Inhalation	43	1	1	0	0	0.0232558	0.0232558	0	0	Wild ungulates	Cattle	Tropical and subtropical regions	NOT COMPETENT	Not a source	Dead-end	10.1002/9781119073680.ch12			§
183	Wesselsbron virus	Wesselsbron AND virus	Virus	Low	Vectors	Flying_vector_borne	86	4	2	1	0	0.0232558	0.0465116	-0.221849	-0.30103	Wild ungulates, mosquitoes		Sub-Saharan Africa	COMPETENT OR NOT	Potential source	Accidental	10.4269/ajtmh.22-0481	10.1136/vr.105.14.329		§
184	Ascaris lumbricoides	Ascaris_lumbricoides	Nematoda	High	Environment	Unsanitary_conditions	3595	168	83	15	4	0.0230876	0.0467316	-0.303607	-0.50515	Soil, wild animals	Humans		COMPETENT	Occasional source		10.1007/s00436-010-1755-8	10.1136/bmj.2.2896.5	10.1159/000113305	§
185	Chlamydia suis	Chlamydia_suis	Bacteria	Low	Animals	Close_contact	260	165	6	0	0	0.0230769	0.634615	-1.37501	0		Pigs	Worldwide, particularly in regions with pig farming	NOT INFECTED	Not a source	Not infected	10.1186/s12879-014-0560-x	10.1111/tbed.12446		§
186	EEE virus	(EEE OR Eastern_equine_encephalitis) AND virus	Virus	Priority	Vectors	Flying_vector_borne	304	20	7	0	0	0.0230263	0.0657895	-0.419129	0	Wild birds, mosquitoes	Horses	Eastern United States, Canada, Central and South America	COMPETENT OR NOT	Potential source	Accidental	10.1177/1040638718774616	10.1177/104063870501700619	www.cdc.gov/eastern-equine-encephalitis/php/transmission/index.html	§
187	Onchocerca spp (dewittei japonica, jakutensis, gutturosa, cervicalis)	Onchocerca NOT lupi	Nematoda	Low	Vectors	Flying_vector_borne	3647	47	83	0	0	0.0227584	0.0128873	0.243038	0	Wild mammals (e.g., deer, horses)		Worldwide, particularly in areas with high livestock populations	NOT INFECTED	Not a source	Not infected	10.3390/pathogens9090761			§
188	Enterocytozoon bieneusi, Encephalitozoon spp (cuniculi, hellem, intestinalis), Microsporidium spp (ceylonensis, africanum), Trachipleistophora spp (hominis, anthropophthera), Nosema ocularum, Pleistophora ronneafiei, Vittaforma corneae, Tubulinosema acridophagus, and Endoreticulatus spp	Enterocytozoon OR Encephalitozoon OR Microsporidium OR Trachipleistophora OR Nosema OR Pleistophora OR Vittaforma OR Tubulinosema OR Endoreticulatus	Fungi	Moderate	Environment	Accidental_ingestion	6724	524	150	22	11	0.0223081	0.0779298	-0.541182	-0.282547	Water, soil, various wild animals	Various animals (pets, livestock)	Worldwide, particularly in immunocompromised individuals	NOT COMPETENT	Not a source	Dead-end	10.14202/vetworld.2015.1078-1082	10.14202/vetworld.2020.1174-1181		§
189	Powassan virus	Powassan AND virus	Virus	Moderate	Vectors	Ectoparasit_vector_borne	361	3	8	0	0	0.0221607	0.00831025	0.352183	0	Rodents, ticks		North America, particularly in the northeastern United States and Canada	COMPETENT OR NOT	Potential source	Mechanical	10.4269/ajtmh.18-0098	www.cdc.gov/powassan/php/transmission/index.html		§
190	Cryptosporidium hominis	Cryptosporidium_hominis	Protozoa	Priority	Environment	Unsanitary_conditions	903	38	20	10	2	0.0221484	0.0420819	-0.268845	-0.564271		Humans	Worldwide, particularly in regions with poor water quality and sanitation	NOT INFECTED	Not a source	Not infected	10.1016/j.ijpara.2020.01.005			§
191	Bertiella spp (studeri, mucronata)	Bertiella	Cestoda	Low	Food	Accidental_ingestion	91	3	2	0	0	0.021978	0.032967	-0.124939	0	Wild primates, rodents		Tropical and subtropical regions, particularly in Africa and South America	NOT COMPETENT	Not a source	Dead-end	www.cdc.gov/dpdx/bertiella/index.html	10.1590/1984-0462/2024/42/2023077		§
192	Brucella abortus	Brucella_abortus	Bacteria	Priority	Animals	Animal_product	5143	273	110	11	8	0.0213883	0.0530819	-0.392428	-0.124939	Wild ruminants	Cattle	Worldwide, particularly in regions with livestock farming such as Latin America, Africa, and parts of Asia	COMPETENT OR NOT	Occasional source	Accidental	10.26717/BJSTR.2019.15.002681	10.3923/rjvs.2022.58.64	10.21708/avb.2023.17.2.10465	§
193	Trichinella spiralis	Trichinella_spiralis	Nematoda	High	Food	Animal_product	4057	509	85	0	2	0.0209514	0.125462	-0.773072	0.477121	Wild carnivores, suids	Pigs, humans	Worldwide, particularly in regions where pork and wild game are consumed	COMPETENT	Occasional source	Accidental	10.1051/parasite/200108s2074	10.1016/j.ijpara.2008.06.006		§
194	Brucella melitensis	Brucella_melitensis	Bacteria	Priority	Animals	Animal_product	2841	114	59	5	4	0.0207673	0.0401267	-0.282547	-0.0791812	Wild ruminants	Sheep, goats	Worldwide, especially in regions with close contact with goats	COMPETENT	Occasional source	Accidental	10.1016/j.cimid.2020.101554	10.3389/fvets.2024.1515405	10.1016/j.vetmic.2009.09.019	§
195	Taenia solium	Taenia_solium	Cestoda	Priority	Food	Animal_product	2824	771	58	1	1	0.0205382	0.273017	-1.11677	0	Wild suids, boars	Pigs, humans	Worldwide, particularly in regions where pork is consumed; common in Latin America, Africa, and Asia	COMPETENT	Occasional source	Intermediate host	10.1016/j.rvsc.2020.11.015	10.1079/JOH2002128	www.cdc.gov/dpdx/taeniasis/index.html	§
196	Arcobacter spp (butzleri, cryaerophilus, skirrowii)	Arcobacter	Bacteria	Moderate	Food	Animal_product	1374	61	28	12	1	0.0203785	0.0443959	-0.329994	-0.812913	Aquatic environments, wild birds	Livestock (cattle, pigs), poultry, pets	Worldwide, especially in areas with poor water quality	COMPETENT	Occasional source	Maintenance	10.1080/01652176.2017.1323355	10.1016/j.vetmic.2008.01.006	10.17221/273/2015-VETMED	§
197	Monkeypox virus	Monkeypox AND virus	Virus	Priority	Animals	Close_contact	3565	20	69	15	0	0.0193548	0.0056101	0.522879	-1.20412	Rodents, primates		Central and West Africa, with recent global spread	NOT COMPETENT	Not a source	Dead-end	10.1016/S0140-6736(22)01487-8	PMID: 12847040	www.cdc.gov/mpox/about/mpox-in-animals-and-pets.html	§
198	Hymenolepis diminuta	Hymenolepis_diminuta	Cestoda	Moderate	Food	Accidental_ingestion	1430	21	27	4	3	0.0188811	0.0146853	0.104735	-0.09691	Rodents, insects		Worldwide, particularly in regions with poor sanitation	NOT COMPETENT	Not a source	Dead-end	10.1371/journal.pntd.0007003	www.cdc.gov/dpdx/hymenolepiasis/index.html		§
199	Hendra virus	Hendra_virus	Virus	High	Animals	Inhalation	1170	192	22	2	0	0.0188034	0.164103	-0.923829	-0.477121	Bats	Horses	Australia	NOT COMPETENT	Not a source	Dead-end	10.17061/phrp2541547	10.3201/eid2112.151324	10.1111/avj.12552	§
200	Cryptosporidium parvum	Cryptosporidium_parvum	Protozoa	Priority	Environment	Unsanitary_conditions	7329	217	136	32	10	0.0185564	0.0296084	-0.201736	-0.477121	Wild mammals, rodents	Cattle, humans	Worldwide, a major cause of waterborne outbreaks, especially in developing countries	COMPETENT	Occasional source	Accidental	10.3390/pathogens12121393	10.1128/aem.66.5.2220-2223.2000	10.22319/rmcp.v10i1.4758	§
201	Trichuris suis	Trichuris_suis	Nematoda	Moderate	Environment	Unsanitary_conditions	781	256	14	0	0	0.0179257	0.327785	-1.23384	0	Wild suids	Pigs	Worldwide, particularly in regions with pig farming	NOT COMPETENT	Not a source	Dead-end	10.1051/parasite/200209175	10.1017/S0022149X12000193		§
202	Trichophyton spp (no mentagrophytes no erinacei)	Trichophyton NOT mentagrophytes NOT erinacei	Fungi	Moderate	Animals	Close_contact	4984	143	87	11	3	0.0174559	0.0286918	-0.21388	-0.477121	Soil, wild animals	Various animals (livestock, pets)	Worldwide, particularly in regions with high animal and human interaction	COMPETENT	Occasional source	Accidental	10.1111/j.1365-3164.2008.00691.x	10.1111/j.1439-0507.2011.02071.x		§
203	Campylobacter jejuni	Campylobacter_jejuni	Bacteria	Priority	Food	Animal_product	12565	465	218	70	8	0.0173498	0.0370076	-0.327942	-0.897016	Wild birds	Poultry, cattle, sheep	Worldwide, common in both developed and developing countries	COMPETENT	Secondary source	Accidental	10.3390/ani10050838	10.3390/microorganisms9112231	10.1016/j.tvjl.2015.03.017	§
204	Dermatophilus congolensis	Dermatophilus_congolensis	Bacteria	Low	Animals	Close_contact	295	9	5	0	0	0.0169492	0.0305085	-0.221849	0	Soil, insects	Cattle, sheep, goats	Worldwide, particularly in tropical and subtropical regions with high humidity	NOT COMPETENT	Not a source	Dead-end	10.19182/remvt.7836	10.1016/0147-9571(93)90148-x	10.3201/eid2808.212573	§
205	Leishmania donovani donovani	Leishmania AND donovani	Protozoa	Priority	Vectors	Flying_vector_borne	7544	35	123	11	4	0.0163043	0.00463945	0.537119	-0.380211	Wild canids, rodents ?	Humans	South Asia, particularly in India, Nepal, and Bangladesh	COMPETENT OR NOT	Potential source	Accidental	10.3201/eid3012.240649	10.1186/1756-3305-2-26		§
206	Actinomyces spp (bovis, israelii, naeslundii, odontolyticus, pyogenes, viscosus)	Actinomyces	Bacteria	Low	Animals	Close_contact	6443	167	101	4	0	0.0156759	0.0259196	-0.216709	-0.69897	Soil, oral microbiota in animals	Cattle, humans, pets	Worldwide, particularly in rural areas where animals are in close contact with humans	NO ZOONOTIC TRANSMISSION	Not a source	Dead-end	10.1128/CMR.00100-14	PMID: 18050796	www.msdvetmanual.com/infectious-diseases/actinomycosis	§
207	Rhodococcus equi	Rhodococcus_equi	Bacteria	Moderate	Environment	Inhalation	1804	88	28	4	0	0.0155211	0.0487805	-0.486992	-0.69897	Soil, dust	Horses	Worldwide, particularly in regions with livestock farming, especially horses	NOT INFECTED	Not a source	Not infected	10.1128/JCM.41.9.4468-4470.2003	10.1177/0300985816650244	10.3412/jsb.79.15	§
208	Mycoplasma spp	Mycoplasma	Bacteria	Low	Animals	Close_contact	29595	1670	428	33	18	0.0144619	0.0564285	-0.590519	-0.252725	Wild mammals, birds	Cattle, poultry, humans	Worldwide, particularly in regions with high animal density	COMPETENT	Occasional source	Accidental	10.1016/j.nmni.2018.05.003	10.1093/jpids/piab049	10.1016/B978-0-323-50934-3.00057-4	§
209	Colorado tick fever virus	(Colorado_tick_fever OR CTFV) AND virus	Virus	Low	Vectors	Ectoparasit_vector_borne	142	5	2	0	0	0.0140845	0.0352113	-0.30103	0	Rodents, ticks		Western United States and Canada	NOT COMPETENT	Not a source	Mechanical	10.1093/jme/tjad094	10.4269/ajtmh.24-0044	www.cdc.gov/colorado-tick-fever/about/index.html	§
210	Moniliformis moniliformis	Moniliformis_moniliformis	Acanthocephala	Low	Food	Accidental_ingestion	1139	34	16	2	1	0.0140474	0.0298507	-0.313619	-0.176091	Wild rodents, insects (cockroaches)		Worldwide, particularly in tropical and subtropical regions	COMPETENT OR NOT	Potential source	Accidental	10.1097/INF.0b013e31821e52e9	10.1136/bcr-2024-263593	www.cdc.gov/dpdx/acanthocephaliasis/index.html	§
211	Avian Influenza	Avian_Influenza	Virus	Priority	Animals	Inhalation	15591	2069	219	23	5	0.0140466	0.132705	-0.973548	-0.60206	Wild birds	Poultry	Worldwide	NOT COMPETENT	Not a source	Dead-end	10.1136/bcr-2013-200046	10.3201/eid1308.070393	10.3201/eid1405.071471	§
212	Chlamydia psittaci	Chlamydia_psittaci	Bacteria	High	Animals	Inhalation	2585	264	36	6	1	0.0139265	0.102128	-0.855044	-0.544068	Wild birds (especially parrots)	Poultry	Worldwide, particularly in regions with poultry farming or where people keep birds as pets	NOT COMPETENT	Not a source	Dead-end	10.1016/j.tvjl.2008.04.002	PMID: 1641947	10.33899/ijvs.2017.145603	§
213	Nipah virus	Nipah AND virus	Virus	Priority	Animals	Animal_product	2061	320	28	4	0	0.0135856	0.155264	-1.04411	-0.69897	Bats	Pigs, humans	Southeast Asia, particularly in Bangladesh and Malaysia	NOT COMPETENT	Not a source	Dead-end	10.3201/eid1506.080453	10.3201/eid2902.221379	10.1186/s41043-024-00666-5	§
214	Clostridioides difficile	Clostridioides_difficile	Bacteria	High	Environment	Unsanitary_conditions	10137	245	135	27	0	0.0133175	0.0241689	-0.257396	-1.44716	Soil, water	Humans, various domestic animals	Worldwide, especially in healthcare settings	COMPETENT	Occasional source	Accidental	10.1371/journal.pone.0193411	10.1016/j.anaerobe.2020.102317	10.1186/s12917-018-1402-7	§
215	Venezuelan Equine Encephalitis virus	(Venezuelan_equine_encephalitis OR VEE) AND virus	Virus	Priority	Vectors	Flying_vector_borne	388	34	5	0	0	0.0128866	0.0876289	-0.765917	0	Wild rodents, mosquitoes	Horses	Central and South America	NOT COMPETENT	Not a source	Dead-end	10.1371/journal.pntd.0009306	PMID: 4692300		§
216	Orientia tsutsugamushi	Orientia_tsutsugamushi	Rickettsial	High	Vectors	Ectoparasit_vector_borne	1325	6	17	0	1	0.0128302	0.0045283	0.410174	0.30103	Rodents (mainly mites as vectors)		Asia-Pacific region, particularly in rural and forested areas	NOT COMPETENT	Not a source	Dead-end	PMID: 24968681	10.1089/vbz.2012.1049		§
217	Acanthocephalus spp (rauschi, bufonis)	Acanthocephalus	Acanthocephala	Low	Food	Fish_consumption	3440	52	44	6	7	0.0127907	0.0151163	-0.0710634	0.0579919	Aquatic environments, amphibians, fish		Worldwide, particularly in regions with amphibians	COMPETENT OR NOT	Potential source	Accidental	10.1128/JCM.02691-20	10.1007/s40588-024-00226-9	www.cdc.gov/dpdx/acanthocephaliasis/index.html	§
218	Schistosoma japonicum	Schistosoma_japonicum	Trematoda	High	Environment	Waterborne	3920	112	50	1	1	0.0127551	0.0285714	-0.345508	0	Freshwater snails, aquatic environments	Humans, livestock	East Asia, particularly in China, the Philippines, and Indonesia	COMPETENT	Occasional source	Maintenance	10.1292/jvms.19-0126	10.1371/journal.pntd.0000340	10.1016/j.vetpar.2006.03.026	§
219	Murray-Valley Encephalitis AND Virus	(MVEV OR Murray-Valley_Encephalitis) AND virus	Virus	Moderate	Vectors	Flying_vector_borne	486	31	6	0	0	0.0123457	0.063786	-0.660052	0	Wild birds, mosquitoes		Australia and Papua New Guinea, particularly in areas with wetlands and high mosquito activity	COMPETENT	Occasional source	Accidental	10.1038/icb.1985.13	10.3389/fpubh.2023.1256149		§
220	California encephalitis virus	California_encephalitis AND virus	Virus	Low	Vectors	Flying_vector_borne	731	22	9	2	0	0.0123119	0.0300958	-0.361728	-0.477121	Rodents, mosquitoes		North America	NOT INFECTED	Not a source	Not infected	10.1017/S0950268818001000	10.4269/ajtmh.1988.39.409		§
221	Rickettsia prowazekii	Rickettsia_prowazekii	Rickettsial	High	Vectors	Ectoparasit_vector_borne	737	25	9	1	0	0.0122117	0.0339213	-0.414973	-0.30103	Flying squirrels	Humans (via lice)	Worldwide, particularly in areas with poor hygiene and crowded conditions	NOT INFECTED	Not a source	Not infected	10.1086/345373			§
222	West Nile virus	(West_Nile OR WNV) AND virus	Virus	Priority	Vectors	Flying_vector_borne	14806	260	179	23	4	0.0120897	0.0175604	-0.161368	-0.681241	Wild birds, mosquitoes		Worldwide, particularly in temperate and tropical regions	COMPETENT OR NOT	Potential source	Accidental	10.3201/eid0910.020617	10.1016/0021-9975(89)90090-X	10.1111/tbed.12801	§
223	Saint-Louis_Encephalitis Virus	(SLE OR Saint-Louis_Encephalitis) AND virus	Virus	Moderate	Vectors	Flying_vector_borne	167	0	2	0	0	0.011976	0	0.477121	0	Wild birds, mosquitoes		North and South America	NOT COMPETENT	Not a source	Dead-end	10.1007/s00705-020-04719-y			§
224	Alkhurma virus	Alkhurma AND virus	Virus	Moderate	Animals	Bites_inoculation	85	3	1	0	0	0.0117647	0.0352941	-0.30103	0	Livestock, ticks		Saudi Arabia	NOT INFECTED	Not a source	Not infected	10.1080/22221751.2021.1932609	10.59249/QSPC8835	www.cdc.gov/alkhurma/about/index.html	§
225	Cowpox virus	Cowpox_virus	Virus	Low	Animals	Close_contact	1190	18	14	6	0	0.0117647	0.0151261	-0.102662	-0.845098	Rodents	Cattle, cats	Europe, particularly in rural areas	NOT COMPETENT	Not a source	Dead-end	10.3390/ani1040377	10.1016/j.ijid.2020.12.061		§
226	Cryptococcus neoformans, gattii	Cryptococcus AND (neoformans OR gattii)	Fungi	High	Environment	Inhalation	11892	569	138	5	0	0.0116044	0.0478473	-0.61286	-0.778151	Soil, bird droppings, decaying wood		Worldwide, with C. gattii particularly in tropical and subtropical regions, and C. neoformans more globally	NOT COMPETENT	Not a source	Dead-end	10.2460/javma.2003.222.1722	10.1080/02681219780000831		§
227	Clonorchis sinensis	Clonorchis_sinensis	Trematoda	High	Food	Fish_consumption	3429	63	38	3	2	0.0110819	0.0183727	-0.215115	-0.124939	Freshwater fish, snails	Humans, dogs	East Asia, particularly China, Korea, and Vietnam	COMPETENT	Occasional source	Maintenance	10.1186/1756-3305-4-180	10.1186/s40249-023-01146-4	www.cdc.gov/dpdx/clonorchiasis/index.html	§
228	Schistosoma mattheei	Schistosoma_mattheei	Trematoda	Moderate	Environment	Waterborne	183	1	2	0	0	0.010929	0.00546448	0.176091	0	Freshwater snails	Cattle, humans	Africa, particularly in Southern Africa	NOT COMPETENT	Not a source	Dead-end	10.1016/j.pt.2024.12.008	www.cdc.gov/dpdx/schistosomiasis/index.html		§
229	Ascocotyle spp	Ascocotyle	Trematoda	Low	Food	Fish_consumption	94	1	1	0	0	0.0106383	0.0106383	0	0	Freshwater fish, snails	Humans, hamster		NOT COMPETENT	Not a source	Dead-end	10.17420/ap6504.222	10.21608/evmspj.2015.210029		§
230	Bunostomum phlebotomum	Bunostomum_phlebotomum	Nematoda	Low	Environment	Soil_transmitted	94	0	1	0	0	0.0106383	0	0.30103	0	Wild ruminants	Cattle	Worldwide, particularly in cattle farming regions	NOT INFECTED	Not a source	Not infected	10.1186/1471-2164-10-79			§
231	Echinostoma spp (revolutum, ilocanum, hortense, angustitestis, cinetorchis, hortense)	Echinostoma	Trematoda	Moderate	Food	Fish_consumption	1235	23	13	1	2	0.0105263	0.0186235	-0.234083	0.176091	Aquatic environments, wild birds, rodents, fish, amphibians		Asia, particularly in regions with freshwater snail consumption	COMPETENT	Occasional source	Accidental	10.1186/s13104-018-3133-z	10.1292/jvms.12-0518	www.cdc.gov/dpdx/echinostomiasis/index.html	§
232	Eimeria spp	Eimeria	Protozoa	Low	Environment	Unsanitary_conditions	7621	267	79	6	9	0.0103661	0.0350348	-0.525045	0.154902				NOT COMPETENT	Not a source	Dead-end	10.1186/s12917-020-02401-8			§
233	Ross River virus	Ross_River AND virus	Virus	Moderate	Vectors	Flying_vector_borne	1159	20	12	0	0	0.0103538	0.0172563	-0.208276	0	Marsupials, mosquitoes		Australia and the South Pacific Islands	COMPETENT OR NOT	Potential source	Maintenance(?)	10.1111/j.1751-0813.2002.tb12057.x	10.1186/s13071-018-2733-8		§
234	Crimean-Congo hemorrhagic fever virus	(CCHF OR Crimean-Congo_hemorrhagic_fever) AND virus	Virus	Priority	Vectors	Ectoparasit_vector_borne	1583	11	16	1	0	0.0101074	0.00694883	0.151268	-0.30103	Ticks, wild mammals	Livestock	Africa, Asia, Eastern Europe	NOT COMPETENT	Not a source	Mechanical	10.1089/vbz.2019.2592	10.3201/eid3004.221604	10.1016/j.actatropica.2025.107524	§
235	Western Equine Encephalitis virus	(Western_equine_encephalitis OR WEE) AND virus	Virus	Priority	Vectors	Flying_vector_borne	398	20	4	0	0	0.0100503	0.0502513	-0.623249	0	Wild birds, mosquitoes	Horses	Western United States, Canada	NOT INFECTED	Not a source	Not infected	10.1056/NEJM196407232710402	10.1038/s44298-024-00078-6		§
236	Campylobacter fetus	Campylobacter_fetus	Bacteria	Low	Food	Animal_product	1296	45	13	1	0	0.0100309	0.0347222	-0.51663	-0.30103		Cattle, sheep	Worldwide, particularly in regions with livestock	COMPETENT OR NOT	Potential source	Accidental	10.1016/j.vetpar.2007.07.007	10.1016/s0140-6736(78)92541-2.	10.12834/VetIt.2299.15789.1	§
237	Nocardia spp	Nocardia	Bacteria	Low	Environment	Inhalation	6094	132	60	4	1	0.00984575	0.0216607	-0.338522	-0.39794	Soil	Humans, domestic animals	Global, particularly in tropical regions	NO ZOONOTIC TRANSMISSION	Not a source	Dead-end	10.3390/vetsci10010028	PMID: 1399806	10.1016/j.vetmic.2015.12.001	§
238	Raillietina spp (demerariensis, celebensis, siriraji)	Raillietina	Cestoda	Low	Food	Accidental_ingestion	414	39	4	0	0	0.00966184	0.0942029	-0.90309	0	Wild birds, rodents	Poultry	Worldwide, particularly in tropical regions	NOT INFECTED	Not a source	Not infected	10.1017/S003118202000013X	10.1007/978-981-16-7204-0_38	www.cdc.gov/dpdx/raillietina/index.html	§
239	Chlamydia abortus	Chlamydia_abortus	Bacteria	Moderate	Animals	Close_contact	422	27	4	1	0	0.00947867	0.063981	-0.748188	-0.30103	Wild birds, rodents	Sheep, goats, cattle	Worldwide, particularly in regions with livestock; a major cause of abortion in sheep and goats	NOT COMPETENT	Not a source	Not infected	10.1136/vr.157.20.632	10.1186/s13567-022-01052-x		§
240	Entamoeba histolytica, polecki	Entamoeba	Protozoa	High	Environment	Unsanitary_conditions	9479	185	85	13	8	0.00896719	0.0195168	-0.335014	-0.191886	Wild primates, reptiles, rodents	Humans, Dogs	Worldwide, especially in tropical and subtropical regions with poor sanitation	COMPETENT	Occasional source	Maintenance(?)	10.1016/j.actatropica.2020.105334	10.1016/j.vetpar.2014.12.001	10.1016/j.micinf.2012.05.013	§
241	Brucella ceti, maris, pinnipediae	Brucella AND (ceti OR maris OR pinnipediae)	Bacteria	Moderate	Animals	Close_contact	114	5	1	0	0	0.00877193	0.0438596	-0.477121	0	Marine mammals		Global distribution, primarily in coastal regions with marine mammal populations	NOT INFECTED	Not a source	Not infected	10.48327/mtsi.v4i1.2024.489	10.3389/fcimb.2012.00003		§
242	Yersinia enterocolitica	Yersinia_enterocolitica	Bacteria	Moderate	Food	Animal_product	6860	604	60	10	0	0.00874636	0.0880466	-0.996426	-1.04139	Wild animals, soil	Pigs	Worldwide, especially in temperate regions, commonly associated with foodborne illness	COMPETENT	Occasional source	Accidental	10.1136/bcr-2013-200046	10.1128/JCM.02506-12	10.1039/c9ra06988g	§
243	Norovirus	Norovirus	Virus	High	Environment	Unsanitary_conditions	8500	190	71	17	2	0.00835294	0.0223529	-0.423701	-0.778151	Swine, Deers	Humans	Worldwide, particularly in regions with poor sanitation	NOT COMPETENT	Not a source	Mechanical	10.1128/JCM.02778-14	10.3390/v11050478	10.3201/eid2602.191151	§
244	Oesophagostomum spp (bifurcum, stephanostomum, aculeatum)	Oesophagostomum	Nematoda	Low	Environment	Unsanitary_conditions	1491	291	12	0	0	0.00804829	0.195171	-1.35144	0	Wild primates, ungulates	Pigs, cattle	Africa and Asia	NOT INFECTED	Not a source	Not infected	10.1371/journal.pntd.0012441	10.1016/0169-4758(95)80058-1	www.cdc.gov/dpdx/oesophagostomiasis/index.html	§
245	Mannheimia haemolytica (ex Pasteurella haemolytica)	Mannheimia_haemolytica OR Pasteurella_haemolytica	Bacteria	Low	Animals	Close_contact	3150	128	25	0	0	0.00793651	0.0406349	-0.695616	0	Wild ruminants	Cattle, sheep, goats	Worldwide, particularly in livestock farming areas	NOT COMPETENT	Not a source	Dead-end	10.3928/01477447-20110922-32			§
246	Fasciola hepatica	Fasciola_hepatica	Trematoda	Moderate	Food	Accidental_ingestion	4929	72	39	4	1	0.00791235	0.0146074	-0.261263	-0.39794	Aquatic plants, wild mammals	Livestock (cattle, sheep, goats)	Worldwide, particularly in regions with sheep and cattle farming	NOT COMPETENT	Not a source	Dead-end	10.1016/j.ijpara.2020.11.005	www.cdc.gov/dpdx/fascioliasis/index.html		§
247	Swine Influenza	Swine_Influenza OR H1N1	Virus	Priority	Animals	Inhalation	38336	2436	303	32	7	0.0079038	0.0635434	-0.903982	-0.615424	Wild boars	Pigs	Worldwide	NOT COMPETENT	Not a source	Dead-end	10.1080/22221751.2019.1637284			§
248	Japanese encephalitis virus	(Japanese_encephalitis OR JEV) AND virus	Virus	Priority	Vectors	Flying_vector_borne	5776	488	43	2	1	0.0074446	0.0844875	-1.04586	-0.176091	Wild birds, pigs, mosquitoes	Pigs	Southeast Asia, Western Pacific	COMPETENT OR NOT	Potential source	Accidental	10.1016/j.onehlt.2022.100459	10.3201/eid1607.091757	10.1292/jvms.11-0142	§
249	Schistosome cercariae from Schistosoma spp, Gigantobilharzia spp, Austrobilharzia spp, Trichobilharzia spp	(Schistosome AND cercariae) OR (Gigantobilharzia OR Austrobilharzia OR Trichobilharzia)	Trematoda	Moderate	Environment	Waterborne	560	8	4	0	0	0.00714286	0.0142857	-0.255273	0	Freshwater fish, snails		Worldwide, particularly in freshwater bodies; some species are associated with swimmer's itch	COMPETENT	Occasional source	Accidental	www.cdc.gov/dpdx/cercarialdermatitis/index.html			§
250	Yersinia pseudotuberculosis	Yersinia_pseudotuberculosis	Bacteria	Moderate	Food	Animal_product	2994	132	21	3	0	0.00701403	0.0440882	-0.781429	-0.60206	Wild rodents, birds		Worldwide, more common in temperate regions	COMPETENT OR NOT	Potential source	Accidental	10.4061/2011/182051			§
251	Salmonella bongori	Salmonella_bongori	Bacteria	Moderate	Food	Animal_product	147	4	1	0	0	0.00680272	0.0272109	-0.39794	0	Reptiles		Worldwide, particularly in regions with poor sanitation	COMPETENT OR NOT	Potential source	Accidental	10.1371/journal.ppat.1002191			§
252	Trypanosoma brucei gambiense/rhodesiense	Trypanosoma_brucei	Protozoa	Priority	Vectors	Flying_vector_borne	13935	190	94	0	1	0.00674561	0.0136347	-0.30331	0.30103	Wild mammals, ungulates	Cattle	West and Central Africa	NOT COMPETENT	Not a source	Dead-end	10.1186/s13071-019-3680-8	10.1051/parasite/2020061		§
253	Corynosoma spp (magdaleni, semerme, strumosum)	Corynosoma	Acanthocephala	Low	Food	Fish_consumption	298	2	2	0	0	0.00671141	0.00671141	0	0	Marine mammals, fish		Worldwide, particularly in aquatic environments	NOT INFECTED	Not a source	Not infected	ISBN 92 75 31992 8	10.1016/j.parint.2016.07.002	www.cdc.gov/dpdx/acanthocephaliasis/index.html	§
254	Rotavirus	Rotavirus	Virus	High	Environment	Unsanitary_conditions	18834	1208	126	7	3	0.00669003	0.0641393	-0.978623	-0.30103	Wild mammals, birds	Humans	Worldwide, particularly in regions with poor sanitation	COMPETENT OR NOT	Potential source	Accidental	10.1016/0378-1135(78)90015-9	10.3389/fvets.2024.1415771	10.1586/14787210.2015.1089171	§
255	Mycobacterium bovis	Mycobacterium_bovis	Bacteria	Priority	Animals	Animal_product	11685	677	78	6	0	0.00667522	0.0579375	-0.933603	-0.845098	Wild ruminants	Cattle, humans	Worldwide, particularly in regions with close human-animal interaction and livestock farming	COMPETENT	Occasional source	Accidental	10.1017/S0950268808000447	10.1016/j.bjm.2016.09.001	10.1111/tbed.12969	§
256	Actinobacillus spp	Actinobacillus	Bacteria	Low	Animals	Close_contact	7915	1618	52	6	0	0.0065698	0.204422	-1.48497	-0.845098	Domestic animals	Horses, cattle	Worldwide	NOT COMPETENT	Not a source	Dead-end	PMID: 5813496	10.1128/JCM.36.9.2789-2790.1998	www.msdvetmanual.com/infectious-diseases/actinobacillosis	§
257	Streptococcus suis	Streptococcus_suis	Bacteria	Priority	Animals	Close_contact	2672	1344	17	1	0	0.00636227	0.502994	-1.87345	-0.30103	Wild suids	Pigs	Worldwide, particularly in regions with pig farming	NOT INFECTED	Not a source	Not infected	PMID: 20885835	10.3390/pathogens12040541		§
258	Mycobacterium avium complex	Mycobacterium_avium	Bacteria	Moderate	Environment	Inhalation	11184	385	71	6	0	0.00634835	0.0344242	-0.729255	-0.845098	Soil, water, wild birds	Livestock, poultry, humans	Worldwide, particularly in immunocompromised individuals	NOT COMPETENT	Not a source	Dead-end	10.1007/s40588-020-00145-5	10.3201/eid1406.071463		§
259	Staphylococcus aureus MR	Staphylococcus_aureus	Bacteria	Priority	Animals	Close_contact	193739	3187	1216	219	7	0.00627649	0.01645	-0.418228	-1.43933		Humans, livestock, pets	Worldwide, especially in healthcare settings but also found in the community and among pets	COMPETENT	Secondary source	Maintenance	10.3390/antibiotics11050599	10.1017/S0950268807009326	10.3390/microorganisms10040677	§
260	Hantavirus	Hantavirus	Virus	Priority	Environment	Inhalation	4510	32	28	1	0	0.00620843	0.00709534	-0.0561159	-0.30103	Rodents		Worldwide, with specific regional strains such as the Sin Nombre virus in North America, and the Hantaan virus in Asia	COMPETENT OR NOT	Potential source	Accidental	10.1007/s12250-016-3899-x	10.1089/vim.2004.17.481		§
261	Orf virus	Orf AND virus	Virus	Low	Animals	Bites_inoculation	838	321	5	0	0	0.00596659	0.383055	-1.7297	0	Wild ungulates	Sheep, goats	Worldwide, particularly in regions with sheep and goat farming	NOT COMPETENT	Not a source	Dead-end	10.2174/1574891X12666170602080301	www.cdc.gov/orf-virus/about/orf-virus-in-animals.html		§
262	Hepatitis E virus	(Hepatitis_E OR HEV) AND virus	Virus	High	Food	Animal_product	13312	1315	78	17	6	0.00585938	0.0987831	-1.22163	-0.410174	Pigs, wild boars	Humans	Worldwide, particularly in regions with poor sanitation; prevalent in South Asia, Africa, and parts of Latin America	COMPETENT	Occasional source	Accidental	10.1111/tbed.14437	10.1016/j.vetmic.2009.03.017	10.1186/s13620-020-00158-y	§
263	Escherichia coli	Escherichia_coli	Bacteria	Priority	Environment	Unsanitary_conditions	576542	14421	3335	337	32	0.00578449	0.0250129	-0.635799	-1.0104	Soil, water, wildlife	Humans, livestock	Worldwide, particularly in areas with poor water quality and sanitation	COMPETENT	Secondary source	Maintenance	10.3390/antibiotics12081269	10.3389/fvets.2024.1325072	10.18502/ijm.v12i6.5026	§
264	Trichostrongylus spp (orientalis, colubriformis, axei)	Trichostrongylus	Nematoda	Low	Food	Accidental_ingestion	3866	143	22	2	0	0.00569064	0.0369891	-0.796635	-0.477121	Wild ungulates, rodents	Livestock (sheep, cattle, goats)	Worldwide, particularly in livestock farming regions	NOT COMPETENT	Not a source	Dead-end	www.cdc.gov/dpdx/trichostrongylosis/index.html	10.1017/S0022149X2300007X		§
265	Vesicular stomatitis virus	(Vesicular_stomatitis OR VSV) AND virus	Virus	Moderate	Vectors	Flying_vector_borne	11134	281	63	4	0	0.00565834	0.025238	-0.644069	-0.69897	Insects	Cattle, pigs, horses	Americas, particularly in regions with livestock farming	NOT INFECTED	Not a source	Not infected	10.1186/1746-6148-8-183			§
266	SARS Cov-1	SARS* AND Cov-1 AND virus	Virus	Priority	Animals	Inhalation	897	6	5	2	0	0.00557414	0.00668896	-0.0669468	-0.477121	Bats, civets		Asia, with global outbreaks	NOT INFECTED	Not a source	Not infected	10.1128/JVI.02041-07			§
267	Schistosoma spp (haematobium, intercalatum, guineensis)	Schistosoma AND (haematobium OR intercalatum OR guineensis)	Trematoda	High	Environment	Waterborne	3308	25	18	0	0	0.00544135	0.00755744	-0.13622	0	Freshwater snails	Humans	Africa and the Middle East	NOT COMPETENT	Not a source	Dead-end	www.cdc.gov/dpdx/schistosomiasis/index.html			§
268	Rift Valley fever virus	(Rift_Valley_fever OR RVF) AND virus	Virus	Priority	Vectors	Flying_vector_borne	2397	33	13	3	0	0.00542345	0.0137672	-0.385351	-0.60206	Wild ungulates, mosquitoes	Livestock (cattle, sheep, goats)	Africa, particularly in East Africa, and parts of the Arabian Peninsula; associated with livestock farming and heavy rainfall leading to mosquito outbreaks	COMPETENT	Occasional source	Accidental	10.1097/JS9.0000000000000172	10.1093/infdis/121.1.9	10.1093/infdis/125.3.307	§
269	Yellow fever virus	(Yellow_fever OR YFV) AND virus	Virus	Priority	Vectors	Flying_vector_borne	5724	74	29	2	0	0.00506639	0.012928	-0.39794	-0.477121	Primates, mosquitoes		Africa, South America	NOT INFECTED	Not a source	Not infected	10.2307/3272193	10.3390/microorganisms10081578		§
270	Penicillium spp (marneffei)	Penicillium AND marneffei	Fungi	Moderate	Animals	Inhalation	29954	721	148	22	1	0.00494091	0.0240702	-0.685351	-1.0607	Soil, decaying vegetation	Humans	Southeast Asia, humid regions	NOT COMPETENT	Not a source	Dead-end	10.1016/j.ijid.2010.12.001	10.1093/mmy/myad087		§
271	Clostridium spp (botulinum, butyricum, baratii)	Clostridium AND (botulinum OR butyricum OR baratii)	Bacteria	High	Food	Animal_product	8616	184	42	2	0	0.00487465	0.0213556	-0.633703	-0.477121	Soil, aquatic sediments		Worldwide, particularly in areas with poor food preservation practices	NOT COMPETENT	Not a source	Dead-end	10.1590/1808-1657000152021			§
272	Helicobacter pylori	Helicobacter_pylori	Bacteria	High	Environment	Unsanitary_conditions	54631	653	263	34	11	0.00481412	0.0119529	-0.393974	-0.464887		Humans	Worldwide, particularly in regions with poor sanitation	NOT COMPETENT	Not a source	Dead-end	10.1892/0891-6640(2000)014<0125:iidacf>2.3.co;2	10.1111/hel.12798		§
273	Pseudomonas aeruginosa	Pseudomonas_aeruginosa	Bacteria	Moderate	Animals	Close_contact	107782	1602	508	32	3	0.00471322	0.0148633	-0.498216	-0.916454	Water, soil	Humans, domestic animals	Global, widespread in moist environments	COMPETENT	Secondary source	Accidental	10.2903/j.efsa.2022.7310	10.3201/eid2406.180335		§
274	Anisakis simplex, Pseudoterranova decipiens, Contracaecum spp	Anisakis_simplex OR Pseudoterranova_decipiens OR Contracaecum	Nematoda	Moderate	Food	Fish_consumption	4059	39	19	0	0	0.00468096	0.00960828	-0.30103	0	Marine fish, mammals		Worldwide, particularly in regions where raw or undercooked fish is consumed, including Japan, Scandinavia, and South America	NOT COMPETENT	Not a source	Dead-end	10.1038/srep43699	10.17420/ap6504.214		§
275	MERS Coronavirus	MERS AND virus	Virus	Priority	Animals	Inhalation	7413	108	34	7	0	0.00458654	0.014569	-0.493358	-0.90309	Bats, camels		Middle East, with global outbreaks	NOT COMPETENT	Not a source	Dead-end	10.3390/ani13040624	10.3390/v11030280		§
276	Schistosoma mansoni	Schistosoma_mansoni	Trematoda	High	Environment	Waterborne	17942	267	82	2	2	0.00457028	0.0148813	-0.509057	0	Freshwater snails	Humans	Africa, the Middle East, and South America	COMPETENT OR NOT	Potential source	Accidental	10.1371/journal.pntd.0010389			§
277	Mycobacterium ulcerans	Mycobacterium_ulcerans	Bacteria	Moderate	Environment	Soil_transmitted	1342	30	6	0	0	0.00447094	0.0223547	-0.646264	0	Aquatic environments		Tropical and subtropical regions, particularly in Africa and Australia	COMPETENT OR NOT	Potential source	Accidental	10.1371/journal.pntd.0006572	10.1111/j.1751-0813.2011.00850.x	10.3390/tropicalmed3020056	§
278	Sindbis virus	Sindbis AND virus	Virus	Low	Vectors	Flying_vector_borne	4106	49	18	0	0	0.00438383	0.0119338	-0.420216	0	Wild birds, mosquitoes		Europe, Africa, Asia, Australia	NOT INFECTED	Not a source	Not infected	10.3390/v15081685	10.1089/vbz.2019.2562		§
279	BSE (prion)	(BSE OR Bovine_spongiform_encephalitis) AND prion	Prion	High	Food	Animal_product	28913	291	124	5	0	0.00428873	0.0100647	-0.368473	-0.778151		Cattle	Worldwide, particularly in regions with past BSE outbreaks (e.g., UK)	NOT INFECTED	Not a source	Not infected	10.1096/fj.201902646R			§
280	Salmonella enterica	Salmonella_enterica	Bacteria	Priority	Food	Animal_product	7704	1036	33	5	0	0.00428349	0.134476	-1.4843	-0.778151	Wild birds, reptiles, amphibians	Livestock, poultry, humans	Worldwide, a major cause of foodborne illness	COMPETENT	Secondary source	Maintenance	10.1099/jmmcr.0.005153	10.4067/S0719-81322019000100107		§
281	Newcastle virus	Newcastle AND virus	Virus	Priority	Animals	Close_contact	9723	507	41	1	0	0.00421681	0.0521444	-1.08261	-0.30103	Wild birds	Poultry	Worldwide, particularly in poultry farming regions	NOT INFECTED	Not a source	Not infected	10.1002/rmv.2246	10.3390/v15040864		§
282	Streptococcus pyogenes	Streptococcus_pyogenes	Bacteria	High	Animals	Close_contact	10009	119	42	8	0	0.00419622	0.0118893	-0.445713	-0.954243		Humans	Worldwide, particularly in regions with high human population density	NOT COMPETENT	Not a source	Dead-end	10.3201/eid2312.151146	PMID: 26866224		§
283	Aspergillus spp (fumigatus)	Aspergillus	Fungi	High	Environment	Inhalation	90174	2023	365	46	2	0.00404773	0.0224344	-0.742729	-1.19498	Soil, decaying matter		Worldwide, particularly in environments rich in decaying vegetation	NO ZOONOTIC TRANSMISSION	Not a source	Dead-end	10.1089/vbz.2008.0170	10.3389/fmicb.2018.01303	10.1093/mmy/myv067	§
284	Pneumocystis jirovecii (ex Pneumocystis carinii)	Pneumocystis	Fungi	High	Animals	Inhalation	15592	85	63	1	0	0.00404053	0.00545151	-0.128318	-0.30103		Human lungs (asymptomatic carriers)	Worldwide, particularly in immunocompromised individuals	COMPETENT OR NOT	Potential source	Accidental	10.3390/ijerph19063192	10.1177/1040638717742429		§
285	Shigella spp (dysenteriae, flexneri, boydii, sonnei)	Shigella	Bacteria	High	Environment	Unsanitary_conditions	17388	590	70	6	0	0.00402576	0.0339314	-0.920329	-0.845098		Humans	Worldwide, particularly in regions with poor sanitation	NOT INFECTED	Not a source	Not infected	10.1128/CMR.00032-07	10.1093/cid/ciz892	10.1136/vr.107.11.254	§
286	Mycobacterium intracellulare	Mycobacterium_intracellulare	Bacteria	Moderate	Environment	Inhalation	1521	81	6	0	0	0.00394477	0.0532544	-1.06872	0	Soil, water	Humans, domestic animals	Global, mostly in humid areas	NOT COMPETENT	Not a source	Dead-end	10.22456/1679-9216.118107	10.1038/s41598-022-16117-2		§
287	Salmonella typhimurium	Salmonella_typhimurium	Bacteria	High	Food	Animal_product	43217	1568	169	30	1	0.0039105	0.036282	-0.965174	-1.19033	Wild birds, reptiles, amphibians	Poultry, pork, livestock	Worldwide, particularly in regions with poor sanitation	COMPETENT OR NOT	Potential source	Accidental	10.1099/jmmcr.0.005153	10.3201/eid1012.040714	10.1016/S0264-410X(01)00516-3	§
288	Listeria monocytogenes	Listeria_monocytogenes	Bacteria	Priority	Food	Animal_product	41334	576	154	27	2	0.00372575	0.0139353	-0.570844	-0.970037	Soil, water, decaying vegetation	Livestock, poultry, humans	Worldwide, particularly in foodborne outbreaks	COMPETENT OR NOT	Potential source	Accidental	10.1111/vcp.12363	PMID: 8176688	10.1111/avj.13129	§
289	Bacillus anthracis	Bacillus_anthracis	Bacteria	Priority	Environment	Soil_transmitted	7482	338	27	1	0	0.00360866	0.0451751	-1.08304	-0.30103	Soil	Livestock (cattle, sheep, goats)	Global, particularly in regions with livestock farming	COMPETENT OR NOT	Potential source	Accidental	10.3390/pathogens13090773	10.1089/vbz.2013.1519	www.msdvetmanual.com/infectious-diseases/anthrax	§
290	SARS Cov-2	SARS* AND Cov-2 AND virus	Virus	High	Animals	Inhalation	129097	337	460	153	13	0.00356321	0.00261044	0.134784	-1.04139	Bats		Worldwide	NOT COMPETENT	Not a source	Dead-end	10.1128/jcm.01058-22	10.1073/pnas.2013102117	www.cdc.gov/coronavirus/2019-ncov/daily-life-coping/animals.html	§
291	Kyasanur Forest virus	Kyasanur_Forest AND virus	Virus	High	Vectors	Ectoparasit_vector_borne	287	8	1	0	0	0.00348432	0.0278746	-0.653213	0	Rodents, monkeys, ticks		India	NOT INFECTED	Not a source	Not infected	10.7759/cureus.65228			§
292	Lymphocytic Choriomeningitis Virus	(LCMV OR Lymphocytic_choriomeningitis) AND virus	Virus	Moderate	Animals	Close_contact	4927	152	17	3	0	0.00345037	0.0308504	-0.929419	-0.60206	Rodents		Worldwide, particularly in regions with high rodent populations	NOT COMPETENT	Not a source	Dead-end	10.3181/00379727-39-10179P	www.cdc.gov/lymphocytic-choriomeningitis/about/index.html		§
293	Dengue virus	Dengue AND virus	Virus	Priority	Vectors	Flying_vector_borne	22986	217	78	2	0	0.00339337	0.00944053	-0.440829	-0.477121	Mosquitoes (Aedes aegypti, Aedes albopictus)	Humans	Worldwide, particularly in tropical and subtropical regions	NOT INFECTED	Not a source	Not infected	10.1016/j.onehlt.2021.100216	10.1371/journal.pone.0180013	10.1016/j.ijid.2020.11.113	§
294	Plasmodium knowlesi	Plasmodium_knowlesi	Protozoa	High	Vectors	Flying_vector_borne	1477	56	5	0	0	0.00338524	0.0379147	-0.977724	0	Wild primates		Southeast Asia, particularly in Malaysia and surrounding regions	NOT INFECTED	Not a source	Not infected	10.1016/j.pt.2015.03.003	10.1371/journal.ppat.1002015		§
295	Candida spp (albicans, tropicalis, parapsilosis, krusei, guillermondi, pseudotropicalis, lusitaniae)	Candida	Fungi	High	Animals	Close_contact	63624	1066	215	9	1	0.00337923	0.0167547	-0.693711	-0.69897	Soil, decaying matter	Human mucous membranes	Worldwide, particularly in immunocompromised individuals, prevalent in both hospital and community settings	COMPETENT OR NOT	Potential source	Accidental	10.1128/mbio.03080-23	10.1128/JCM.43.12.6164-6166.2005		§
296	Chikungunya virus	Chikungunya AND virus	Virus	Priority	Vectors	Flying_vector_borne	9767	62	31	2	0	0.00317395	0.00634791	-0.294191	-0.477121	Non-human primates, mosquitoes		Worldwide, particularly in tropical and subtropical regions	NOT INFECTED	Not a source	Not infected	10.1093/infdis/jiw284	10.1186/1297-9716-45-52		§
297	Encephalomyocarditis virus	Encephalomyocarditis AND virus	Virus	Low	Environment	Unsanitary_conditions	2840	202	9	1	0	0.00316901	0.0711268	-1.3075	-0.30103	Rodents	Pigs	Worldwide, particularly in regions with high rodent populations	NOT INFECTED	Not a source	Not infected	10.1038/s41598-017-00435-x	10.1038/s41598-023-27828-5		§
298	Arenavirus	Arenavirus	Virus	High	Animals	Close_contact	1168	142	3	0	0	0.00256849	0.121575	-1.55328	0	Rodents		Worldwide, depending on the specific arenavirus	NOT INFECTED	Not a source	Not infected	10.1016/j.vetmic.2009.08.027	10.53738/REVMED.2009.5.220.1985	10.1093/infdis/jiac266	§
299	Ebola virus	Ebola AND virus	Virus	Priority	Animals	Close_contact	15214	416	36	2	0	0.00236624	0.0273432	-1.05193	-0.477121	Bats, non-human primates		Central and West Africa	NOT INFECTED	Not a source	Not infected	10.3201/eid1103.040981	10.1016/j.sciaf.2024.e02230	10.1371/journal.pntd.0007614	§
300	Marburg virus	Marburg AND virus	Virus	Priority	Animals	Close_contact	2172	218	5	0	0	0.00230203	0.100368	-1.56229	0	Bats, non-human primates		Central Africa	NOT INFECTED	Not a source	Not infected	10.3201/eid1312.071115	10.1016/j.cub.2020.10.015		§
301	FMD virus	(FMD OR foot-and-mouth) AND virus	Virus	High	Animals	Inhalation	4387	981	10	2	0	0.00227946	0.223615	-1.95072	-0.477121	Wild ungulates	Livestock (cattle, pigs, sheep)	Worldwide, particularly in regions with livestock farming	NOT INFECTED	Not a source	Not infected	10.1186/s12917-021-02769-1	PMID: 11341155		§
302	Corynobacterium pseudotuberculosis	Corynobacterium_pseudotuberculosis	Bacteria	Moderate	Animals	Bites_inoculation	445	16	1	1	0	0.00224719	0.0359551	-0.929419	-0.30103	Soil, contaminated environments	Sheep, goats, horses	Worldwide, particularly in regions with livestock farming	NOT INFECTED	Not a source	Not infected	10.3389/fmicb.2023.1206187	10.1016/j.vetmic.2011.03.012		§
303	Mycobacterium tuberculosis	Mycobacterium_tuberculosis	Bacteria	Priority	Animals	Inhalation	69070	1494	151	7	3	0.00218619	0.0216302	-0.992798	-0.30103		Humans	Worldwide, particularly in regions with high human TB prevalence	NOT COMPETENT	Not a source	Dead-end	10.1016/j.tvjl.2024.106111	10.3201/eid1012.040094	10.1016/j.tvjl.2024.106089	§
304	Vibrio cholerae	Vibrio_cholerae	Bacteria	High	Environment	Unsanitary_conditions	15575	198	32	1	1	0.00205457	0.0127127	-0.780339	0	Aquatic environments		Worldwide, particularly in regions with poor sanitation and water quality, especially in South Asia, Africa, and Latin America	COMPETENT OR NOT	Potential source	Accidental	10.1093/infdis/127.6.709	10.2174/1874279301105010127		§
305	Kunjin virus	Kunjin AND virus	Virus	Low	Vectors	Flying_vector_borne	493	15	1	0	0	0.0020284	0.030426	-0.90309	0	Wild birds, mosquitoes		Australia	NOT INFECTED	Not a source	Not infected	10.3390/ijerph10126255			§
306	Plasmodium cynomolgi	Plasmodium_cynomolgi	Protozoa	Low	Vectors	Flying_vector_borne	494	13	1	0	0	0.00202429	0.0263158	-0.845098	0	Wild primates		Southeast Asia, primarily associated with macaques	NOT INFECTED	Not a source	Not infected	10.4269/ajtmh.1999.61.530	10.3390/tropicalmed6020046		§
307	Fasciola gigantica	Fasciola_gigantica	Trematoda	Moderate	Food	Accidental_ingestion	1063	7	2	1	0	0.00188147	0.00658514	-0.425969	-0.30103	Aquatic plants, wild mammals	Livestock (cattle, sheep, goats)	Africa, Asia, and parts of the Middle East	NOT COMPETENT	Not a source	Dead-end	www.cdc.gov/dpdx/fascioliasis/index.html			§
308	Lassa virus	Lassa AND virus	Virus	Priority	Animals	Close_contact	1750	218	3	0	0	0.00171429	0.124571	-1.73838	0	Rodents		West Africa, particularly in countries such as Nigeria, Sierra Leone, Liberia, and Guinea	COMPETENT OR NOT	Potential source	Maintenance(?)	10.1080/22221751.2023.2294859	10.3390/pathogens8010017	10.1038/srep25280	§
309	Vibrio vulnificus	Vibrio_vulnificus	Bacteria	High	Food	Fish_consumption	4162	31	7	0	0	0.00168188	0.00744834	-0.60206	0	Marine environments	Shellfish, fish	Worldwide, particularly in warm coastal regions	NOT INFECTED	Not a source	Not infected	10.1111/1462-2920.14714	10.1111/1462-2920.15137		§
310	Zika virus	Zika AND virus	Virus	High	Vectors	Flying_vector_borne	13585	129	21	1	0	0.00154582	0.00949577	-0.771521	-0.30103	Non-human primates, mosquitoes		Worldwide, particularly in tropical and subtropical regions	NOT INFECTED	Not a source	Not infected	10.1099/jgv.0.001709			§
311	Aeromonas hydrophila	Aeromonas_hydrophila	Bacteria	Moderate	Environment	Waterborne	16486	252	23	1	1	0.00139512	0.0152857	-1.02291	0	Water, soil	Domestic	Worlwide	COMPETENT OR NOT	Potential source	Accidental	10.1111/vec.12867	10.3389/fmicb.2022.868890	ISSN 1581 6915	§
312	Burkholderia pseudomallei	Burkholderia_pseudomallei	Bacteria	Priority	Environment	Soil_transmitted	3422	22	4	1	0	0.00116891	0.00642899	-0.662758	-0.30103	Soil, water		Tropical and subtropical regions, especially in Southeast Asia and Northern Australia	COMPETENT OR NOT	Potential source	Accidental	10.1111/zph.12450	10.4269/ajtmh.1972.21.351	10.3390/vetsci6040076	§
313	Chlamydia pneumoniae	Chlamydia_pneumoniae	Bacteria	Moderate	Animals	Inhalation	6926	72	8	0	0	0.00115507	0.0103956	-0.90908	0	Wild birds, koalas	Humans	Worldwide, associated with respiratory infections in humans	NOT COMPETENT	Not a source	Dead-end	10.1016/S1473-3099(24)00582-6	10.1371/journal.ppat.1000903	www.msdvetmanual.com/infectious-diseases/chlamydiosis	§
314	Vibrio parahaemolyticus	Vibrio_parahaemolyticus	Bacteria	Moderate	Food	Fish_consumption	8360	41	8	0	0	0.000956938	0.00490431	-0.669007	0	Marine environments	Shellfish, fish	Worldwide, particularly in coastal regions where seafood is consumed	NOT INFECTED	Not a source	Not infected	10.1016/j.vetmic.2009.03.015			§
315	Simian Immunodeficiency Virus	(Simian_Immunodeficiency* OR SIV) AND virus	Virus	Low	Animals	Close_contact	5338	289	5	0	0	0.00093668	0.0541401	-1.68425	0	Non-human primates	Humans	Africa, particularly in non-human primates	NOT INFECTED	Not a source	Not infected	PMID: 2386966	10.1101/cshperspect.a007153		§
316	Streptococcus iniae	Streptococcus_iniae	Bacteria	Low	Animals	Close_contact	1194	8	1	0	0	0.000837521	0.00670017	-0.653213	0	Aquatic environments	Fish	Worldwide, particularly in regions with aquaculture	NOT INFECTED	Not a source	Not infected	10.1016/j.vetmic.2007.03.002	10.1177/0300985809359601		§
317	Mycobacterium leprae	Mycobacterium_leprae	Bacteria	High	Animals	Close_contact	6048	89	5	0	0	0.00082672	0.0147156	-1.17609	0	Wild armadillos, primates	Humans	Endemic in parts of Africa, South America, and Asia	NOT COMPETENT	Not a source	Dead-end	10.1177/10406387231176816	10.1136/vr.102012		§
318	Apophallus donicus	Apophallus_donicus	Trematoda	Low	Food	Fish_consumption	3	0	0	0	0	0	0	0	0	Freshwater fish, snails	Dogs, cats	Canada, East Europe, United States	COMPETENT	Secondary source	Accidental	10.1080/14772000.2023.2189898	10.1371/journal.pone.0194161	10.1016/j.fawpar.2017.09.001	§
319	Bolbosoma spp	Bolbosoma	Acanthocephala	Low	Food	Fish_consumption	73	0	0	0	0	0	0	0	0	Marine environments, fish		Worldwide, particularly in marine environments	NOT INFECTED	Not a source	Not infected	ISBN 92 75 31992 8	10.1007/s40588-024-00226-9	www.cdc.gov/dpdx/acanthocephaliasis/index.html	§
320	Burkholderia mallei	Burkholderia_mallei	Bacteria	Priority	Animals	Close_contact	558	4	0	0	0	0	0.00716846	-0.69897	0		Horses, donkeys, mules	Limited to regions where glanders is endemic, such as parts of Asia, the Middle East, and South America	COMPETENT OR NOT	Potential source	Accidental	10.1186/1750-1172-8-131	10.1111/j.1865-1682.2012.01342.x	www.msdvetmanual.com/generalized-conditions/glanders	§
321	Camelpox virus	Camelpox AND virus	Virus	Low	Animals	Close_contact	191	1	0	0	0	0	0.0052356	-0.30103	0		Camels	Middle East, particularly in regions with camel farming	NOT INFECTED	Not a source	Not infected	10.1007/s13337-013-0145-0			§
322	Cercopithecine herpesvirus 1	Cercopithecine AND herpesvirus	Virus	High	Animals	Bites_inoculation	96	4	0	0	0	0	0.0416667	-0.69897	0	Macaques		Worldwide, particularly in regions with primate research or captive settings	NOT INFECTED	Not a source	Not infected	10.5604/12321966.1152063			§
323	Echinoparyphium paraulum	Echinoparyphium_paraulum	Trematoda	Low	Food	Fish_consumption	7	1	0	0	0	0	0.142857	-0.30103	0				NOT INFECTED	Not a source	Not infected	10.2478/s11686-012-0042-5			§
324	Episthmium caninum	Episthmium_caninum	Trematoda	Low	Food	Fish_consumption	1	0	0	0	0	0	0	0	0	Fish, snail, birds	Dog, pig, human	Thailand, Vietnam, India	COMPETENT	Primary source	Maintenance	PMID: 4095615			§
325	Gastrodiscoides hominis	Gastrodiscoides_hominis	Trematoda	Low	Food	Fish_consumption	39	5	0	0	0	0	0.128205	-0.778151	0	Wild suids, aquatic environments	Pigs, humans	South and Southeast Asia, particularly in rural areas	NOT INFECTED	Not a source	Not infected	10.1017/S0022149X00034076			§
326	Kokobera virus	Kokobera AND virus	Virus	Low	Vectors	Flying_vector_borne	28	3	0	0	0	0	0.107143	-0.60206	0	Birds, mosquitoes		Australia	NOT INFECTED	Not a source	Not infected	10.1016/s0168-1702(00)00143-x			§
327	O’nyong-nyong virus	O’nyong-nyong AND virus	Virus	Moderate	Vectors	Flying_vector_borne	150	1	0	0	0	0	0.00666667	-0.30103	0	Non-human primates, mosquitoes		Sub-Saharan Africa	NOT INFECTED	Not a source	Not infected	10.1080/21505594.2024.2355201			§
328	Paracapillaria philippinensis (ex Capillaria philippinensis)	Paracapillaria_philippinensis OR Capillaria_philippinensis	Nematoda	Moderate	Food	Fish_consumption	53	1	0	0	0	0	0.0188679	-0.30103	0	Fish, aquatic environments		Southeast Asia, particularly in the Philippines; associated with consumption of undercooked freshwater fish	COMPETENT OR NOT	Potential source	Accidental	www.cdc.gov/dpdx/intestinalcapillariasis/index.html			§
329	Procerovum spp (varium, calderoni)	Procerovum	Trematoda	Moderate	Food	Fish_consumption	30	0	0	0	0	0	0	0	0	Freshwater fish, snails	Dogs, cats		COMPETENT	Occasional source	Maintenance	10.3201/eid2202.150051			§
330	Pseudocowpox	Pseudocowpox AND virus	Virus	Low	Animals	Close_contact	94	2	0	0	0	0	0.0212766	-0.477121	0		Cattle	Worldwide, particularly in regions with cattle farming	NOT INFECTED	Not a source	Not infected	10.1016/j.jcv.2010.02.001			§
331	Schistosoma malayensis	Schistosoma_malayensis	Trematoda	Moderate	Environment	Waterborne	18	0	0	0	0	0	0	0	0	Freshwater snails	Humans	Southeast Asia, particularly in Malaysia	NOT INFECTED	Not a source	Not infected	10.3201/eid1908.121710			§
332	Spirillum minus	Spirillum_minus	Bacteria	Low	Animals	Bites_inoculation	38	3	0	0	0	0	0.0789474	-0.60206	0	Rodents		Worldwide, particularly in regions with high rodent populations	NOT COMPETENT	Not a source	Dead-end	10.22034/nmbj.2024.426845.1030			§
333	Tanapox virus	Tanapox AND virus	Virus	Low	Vectors	Flying_vector_borne	55	0	0	0	0	0	0	0	0	Monkeys		Central Africa	NOT INFECTED	Not a source	Not infected	PMID: 3011301			§
334	Ternidens deminutus	Ternidens_deminutus	Nematoda	Low	Environment	Soil_transmitted	18	2	0	0	0	0	0.111111	-0.477121	0	Wild primates		Sub-Saharan Africa	NOT INFECTED	Not a source	Not infected	10.3390/tropicalmed4030106			§
335	Thelazia gulosa	Thelazia_gulosa	Nematoda	Low	Vectors	Flying_vector_borne	28	0	0	0	0	0	0	0	0	Wild ungulates	Cattle	North America, particularly in cattle farming regions	NOT INFECTED	Not a source	Not infected	10.1093/cid/ciz469			§
